# Supplementary material for: Maps of Open Chromatin Guide the Functional Follow-Up of Genome-Wide Association Signals: Application to Hematological Traits
Source: PLoS Genet. 2011 Jun 30;7(6):e1002139. doi: 10.1371/journal.pgen.1002139 (PMC3128100; doi:10.1371/journal.pgen.1002139)
Supplement: Dataset S1 — PIK3CG protein–protein interaction network. (BZ2) [file pgen.1002139.s017.bz2]

Archive with 6 entries (5 files):
- Pik3cg_network
- Pik3cg_network/Pik3cg_all.cys
- Pik3cg_network/Pik3cg_network.png
- Pik3cg_network/Pik3cg_network.txt
- Pik3cg_network/Pik3cg_network_attributes.txt
- Pik3cg_network/Pik3cg_reactome_ids.txt
