# Supplementary material for: Maps of Open Chromatin Guide the Functional Follow-Up of Genome-Wide Association Signals: Application to Hematological Traits
Source: PLoS Genet. 2011 Jun 30;7(6):e1002139. doi: 10.1371/journal.pgen.1002139 (PMC3128100; doi:10.1371/journal.pgen.1002139)
Supplement: Dataset S1 — PIK3CG protein–protein interaction network. (BZ2) [file pgen.1002139.s017.bz2 › Pik3cg_network/Pik3cg_network.txt]

ACTB	CCT2
ACTB	CCT3
ACTB	CCT4
ACTB	CCT5
ACTB	CCT6A
ACTB	CCT7
ACTB	CCT8
ACTB	PFDN1
ACTB	PFDN2
ACTB	PFDN4
ACTB	PFDN5
ACTB	PFDN6
ACTB	TCP1
ACTB	TUBA1A
ACTB	TUBA1B
ACTB	TUBA1C
ACTB	TUBA3D
ACTB	TUBA4A
ACTB	TUBB2A
ACTB	TUBB2C
ACTB	TUBB3
ACTB	TUBB4Q
ACTB	TUBB6
ACTB	VBP1
BCL2L1	BAD
BCL2L1	BBC3
BCL2L1	BID
BCL2L1	PMAIP1
CAP1	ABL1
CAP1	ROBO1
CDKN2C	CDK4
CDKN2C	CDK6
E2F2	CCND1
E2F2	CCNH
E2F2	CDK4
E2F2	CDK7
E2F2	CDKN1A
E2F2	CDKN1B
E2F2	MNAT1
E2F2	RB1
E2F2	TFDP1
ENO1	PGAM1
ENO1	PKM2
ENO1	SLC25A1
FANCL	C17orf70
FANCL	C19orf40
FANCL	FANCB
FANCL	FANCC
FANCL	FANCD2
FANCL	FANCE
FANCL	FANCG
FANCL	FANCI
FANCL	RPS27A
FANCL	UBA52
FANCL	UBB
FANCL	UBC
FANCL	USP1
FZR1	ANAPC1
FZR1	ANAPC10
FZR1	ANAPC11
FZR1	ANAPC2
FZR1	ANAPC4
FZR1	ANAPC5
FZR1	ANAPC7
FZR1	AURKA
FZR1	AURKB
FZR1	BTRC
FZR1	CCNB1
FZR1	CCNH
FZR1	CDC16
FZR1	CDC20
FZR1	CDC23
FZR1	CDC25A
FZR1	CDC25B
FZR1	CDC25C
FZR1	CDC26
FZR1	CDC27
FZR1	CDC6
FZR1	CDK2
FZR1	CDK7
FZR1	CDKN1A
FZR1	CDKN1B
FZR1	CDT1
FZR1	CUL1
FZR1	FBXO5
FZR1	MCM2
FZR1	MCM3
FZR1	MCM4
FZR1	MCM5
FZR1	MCM6
FZR1	MCM7
FZR1	MCM8
FZR1	MNAT1
FZR1	ORC1L
FZR1	ORC2L
FZR1	ORC3L
FZR1	ORC4L
FZR1	ORC5L
FZR1	ORC6L
FZR1	PLK1
FZR1	PTTG1
FZR1	RB1
FZR1	RPS27A
FZR1	SKP1
FZR1	SKP2
FZR1	UBA52
FZR1	UBB
FZR1	UBC
FZR1	UBE2C
FZR1	UBE2E1
G3BP2	ABR
G3BP2	AKAP13
G3BP2	ARHGAP4
G3BP2	ARHGDIA
G3BP2	ARHGDIB
G3BP2	ARHGEF12
G3BP2	ARHGEF18
G3BP2	ARHGEF2
G3BP2	ARHGEF6
G3BP2	ARHGEF7
G3BP2	CDC42
G3BP2	FGD3
G3BP2	GDI1
G3BP2	GDI2
G3BP2	ITSN1
G3BP2	KALRN
G3BP2	NET1
G3BP2	PLEKHG2
G3BP2	PREX1
G3BP2	RAC1
G3BP2	RAC2
G3BP2	RAC3
G3BP2	RHOA
G3BP2	RHOB
G3BP2	RHOC
G3BP2	RHOF
G3BP2	RHOG
G3BP2	RHOQ
G3BP2	RHOT1
G3BP2	RHOT2
G3BP2	SOS1
G3BP2	SOS2
G3BP2	VAV1
G3BP2	VAV2
G3BP2	VAV3
GNAS	ADCY3
GNAS	ADCY6
GNAS	ADCY7
GNAS	ADORA2A
GNAS	ADORA2B
GNAS	AKAP5
GNAS	GNB1
GNAS	GNB2
GNAS	GNB4
GNAS	GNG10
GNAS	GNG5
GNAS	GNG7
GNAS	GNG8
GNAS	IQGAP1
GNAS	MC1R
GNAS	NPSR1
GNAS	PDE4D
GNAS	PLCB2
GNAS	PLCB3
GNAS	PRKACB
GNAS	PRKAR1A
GNAS	PRKAR1B
GNAS	PRKAR2A
GNAS	PTGER2
GNAS	PTGIR
GNAS	RAMP1
GNAS	RAPGEF3
GNAS	RLN2
KIF23	CENPE
KIF23	KIF11
KIF23	KIF15
KIF23	KIF2A
KIF23	KIF2C
KIF23	KIF3B
KIF23	KIF3C
KIF23	KIF4A
KIF23	KIFAP3
KIF23	KIFC1
KIF23	KLC1
KIF23	PLK1
KIF23	RACGAP1
MAP2K2	HRAS
MAP2K2	KRAS
MAP2K2	MAP2K1
MAP2K2	MAPK1
MAP2K2	MAPK3
MAP2K2	NRAS
MAP2K2	YWHAB
MYO6	AKAP5
MYO6	CAMK2D
MYO6	CAMK2G
MYO6	DLG4
MYO6	MDM2
ND2	ATP5A1
ND2	ATP5B
ND2	ATP5C1
ND2	ATP5D
ND2	ATP5E
ND2	ATP5F1
ND2	ATP5G1
ND2	ATP5H
ND2	ATP5I
ND2	ATP5J
ND2	ATP5J2
ND2	ATP5L
ND2	ATP5O
ND2	CYC1
ND2	CYCS
ND2	HADH
ND2	HADHA
ND2	IDH3A
ND2	IDH3B
ND2	IDH3G
ND2	MDH2
ND2	NDUFA1
ND2	NDUFA10
ND2	NDUFA11
ND2	NDUFA12
ND2	NDUFA13
ND2	NDUFA2
ND2	NDUFA3
ND2	NDUFA4
ND2	NDUFA6
ND2	NDUFA7
ND2	NDUFA8
ND2	NDUFA9
ND2	NDUFAB1
ND2	NDUFB1
ND2	NDUFB10
ND2	NDUFB11
ND2	NDUFB2
ND2	NDUFB3
ND2	NDUFB5
ND2	NDUFB6
ND2	NDUFB7
ND2	NDUFB8
ND2	NDUFB9
ND2	NDUFC1
ND2	NDUFS1
ND2	NDUFS2
ND2	NDUFS3
ND2	NDUFS4
ND2	NDUFS5
ND2	NDUFS6
ND2	NDUFS7
ND2	NDUFS8
ND2	NDUFV1
ND2	NDUFV3
ND2	UCP2
ND2	UQCRB
ND2	UQCRC1
ND2	UQCRC2
ND2	UQCRFS1
ND2	UQCRH
ND2	UQCRQ
PABPC1	C2orf29
PABPC1	CNOT1
PABPC1	CNOT10
PABPC1	CNOT2
PABPC1	CNOT3
PABPC1	CNOT4
PABPC1	CNOT6
PABPC1	CNOT7
PABPC1	CNOT8
PABPC1	EIF1AX
PABPC1	EIF2S1
PABPC1	EIF2S2
PABPC1	EIF2S3
PABPC1	EIF3A
PABPC1	EIF3B
PABPC1	EIF3C
PABPC1	EIF3D
PABPC1	EIF3E
PABPC1	EIF3F
PABPC1	EIF3G
PABPC1	EIF3H
PABPC1	EIF3I
PABPC1	EIF3J
PABPC1	EIF3K
PABPC1	EIF4A1
PABPC1	EIF4A2
PABPC1	EIF4B
PABPC1	EIF4G1
PABPC1	EIF4H
PABPC1	EXOSC1
PABPC1	EXOSC2
PABPC1	EXOSC3
PABPC1	EXOSC4
PABPC1	EXOSC5
PABPC1	EXOSC6
PABPC1	EXOSC9
PABPC1	FAU
PABPC1	HNRNPD
PABPC1	HSPA1A
PABPC1	HSPA8
PABPC1	HSPB1
PABPC1	LSM1
PABPC1	LSM2
PABPC1	LSM3
PABPC1	LSM4
PABPC1	LSM5
PABPC1	LSM6
PABPC1	PAIP1
PABPC1	PAN2
PABPC1	PAN3
PABPC1	PARN
PABPC1	RPL13A
PABPC1	RPS10
PABPC1	RPS11
PABPC1	RPS12
PABPC1	RPS13
PABPC1	RPS14
PABPC1	RPS15
PABPC1	RPS15A
PABPC1	RPS16
PABPC1	RPS17
PABPC1	RPS18
PABPC1	RPS19
PABPC1	RPS2
PABPC1	RPS20
PABPC1	RPS21
PABPC1	RPS23
PABPC1	RPS24
PABPC1	RPS25
PABPC1	RPS26
PABPC1	RPS27
PABPC1	RPS27A
PABPC1	RPS28
PABPC1	RPS29
PABPC1	RPS3
PABPC1	RPS3A
PABPC1	RPS4X
PABPC1	RPS4Y1
PABPC1	RPS5
PABPC1	RPS6
PABPC1	RPS7
PABPC1	RPS8
PABPC1	RPS9
PABPC1	RPSA
PABPC1	RQCD1
PNPO	PDXK
PSMD4	PSMA1
PSMD4	PSMA2
PSMD4	PSMA3
PSMD4	PSMA4
PSMD4	PSMA5
PSMD4	PSMA6
PSMD4	PSMA7
PSMD4	PSMB1
PSMD4	PSMB10
PSMD4	PSMB2
PSMD4	PSMB3
PSMD4	PSMB4
PSMD4	PSMB5
PSMD4	PSMB6
PSMD4	PSMB7
PSMD4	PSMB8
PSMD4	PSMC1
PSMD4	PSMC2
PSMD4	PSMC3
PSMD4	PSMC4
PSMD4	PSMC5
PSMD4	PSMD1
PSMD4	PSMD10
PSMD4	PSMD11
PSMD4	PSMD13
PSMD4	PSMD14
PSMD4	PSMD2
PSMD4	PSMD3
PSMD4	PSMD5
PSMD4	PSMD6
PSMD4	PSMD7
PSMD4	PSMD8
PSMD4	PSMD9
PSMD4	PSME1
PSMD4	PSME2
PSMD4	PSME3
PSMD4	PSME4
PSMF1	PSMA1
PSMF1	PSMA2
PSMF1	PSMA3
PSMF1	PSMA4
PSMF1	PSMA5
PSMF1	PSMA6
PSMF1	PSMA7
PSMF1	PSMB1
PSMF1	PSMB10
PSMF1	PSMB2
PSMF1	PSMB3
PSMF1	PSMB4
PSMF1	PSMB5
PSMF1	PSMB6
PSMF1	PSMB7
PSMF1	PSMB8
PSMF1	PSMC1
PSMF1	PSMC2
PSMF1	PSMC3
PSMF1	PSMC4
PSMF1	PSMC5
PSMF1	PSMD1
PSMF1	PSMD10
PSMF1	PSMD11
PSMF1	PSMD13
PSMF1	PSMD14
PSMF1	PSMD2
PSMF1	PSMD3
PSMF1	PSMD4
PSMF1	PSMD5
PSMF1	PSMD6
PSMF1	PSMD7
PSMF1	PSMD8
PSMF1	PSMD9
PSMF1	PSME1
PSMF1	PSME2
PSMF1	PSME3
PSMF1	PSME4
SPTB	ANK1
SPTB	FYN
SPTB	GRB2
SPTB	HRAS
SPTB	KRAS
SPTB	NRAS
SPTB	PTK2
SPTB	PTPRA
SPTB	SOS1
SPTB	SPTA1
SPTB	SPTAN1
SPTB	SPTBN1
SPTB	SRC
TSC1	AKT2
TSC1	PDPK1
TSC1	PRKAA1
TSC1	PRKAB1
TSC1	PRKAB2
TSC1	PRKAG1
TSC1	PRKAG2
TSC1	RHEB
TSC1	TSC2
UROD	UROS
ALDH2	ACSS1
ARHGEF3	ABR
ARHGEF3	ARAP1
ARHGEF3	ARHGAP1
ARHGEF3	ARHGAP10
ARHGEF3	ARHGAP11A
ARHGEF3	ARHGAP12
ARHGEF3	ARHGAP15
ARHGEF3	ARHGAP17
ARHGEF3	ARHGAP18
ARHGEF3	ARHGAP19
ARHGEF3	ARHGAP25
ARHGEF3	ARHGAP30
ARHGEF3	ARHGAP4
ARHGEF3	ARHGAP6
ARHGEF3	ARHGAP9
ARHGEF3	ARHGEF1
ARHGEF3	ARHGEF12
ARHGEF3	BCR
ARHGEF3	CDC42
ARHGEF3	DEPDC1B
ARHGEF3	DLC1
ARHGEF3	FAM13A
ARHGEF3	G3BP2
ARHGEF3	GMIP
ARHGEF3	GNA12
ARHGEF3	GNA13
ARHGEF3	HMHA1
ARHGEF3	INPP5B
ARHGEF3	KALRN
ARHGEF3	MYO9A
ARHGEF3	OCRL
ARHGEF3	PIK3R2
ARHGEF3	RAC1
ARHGEF3	RAC2
ARHGEF3	RAC3
ARHGEF3	RACGAP1
ARHGEF3	RALBP1
ARHGEF3	RHOA
ARHGEF3	RHOB
ARHGEF3	RHOC
ARHGEF3	RHOF
ARHGEF3	RHOG
ARHGEF3	RHOQ
ARHGEF3	RHOT1
ARHGEF3	RHOT2
ARHGEF3	ROCK1
ARHGEF3	ROCK2
ARHGEF3	SRGAP1
ARHGEF3	SRGAP2
ARHGEF3	STARD8
ARHGEF3	TRIP10
B2M	AP1B1
B2M	AP1G1
B2M	AP1M1
B2M	AP1S1
B2M	AP1S2
B2M	HLA-A
B2M	HLA-B
B2M	HLA-C
B2M	HLA-E
B2M	PACS1
B2M	TYROBP
BIRC2	APAF1
BIRC2	CASP3
BIRC2	CASP9
BIRC2	CYCS
BIRC2	DIABLO
BIRC2	XIAP
C3	ADCY3
C3	ADCY6
C3	ADCY7
C3	ADORA2A
C3	ADORA2B
C3	ADRA2A
C3	AGTR1
C3	ANXA1
C3	APP
C3	ARHGEF1
C3	ARHGEF12
C3	C3AR1
C3	C5
C3	CCL23
C3	CCL5
C3	CFD
C3	CXCL2
C3	CXCR4
C3	GABBR1
C3	GAL
C3	GNA12
C3	GNA13
C3	GNAI1
C3	GNAI2
C3	GNAI3
C3	GNB1
C3	GPR44
C3	HEBP1
C3	IFITM1
C3	IL8
C3	LPAR2
C3	PLCB2
C3	PLCB3
C3	PTGER3
C3	S1PR4
C3	SSTR2
CD81	IFITM1
COX5A	ATP5A1
COX5A	ATP5B
COX5A	ATP5C1
COX5A	ATP5D
COX5A	ATP5E
COX5A	ATP5F1
COX5A	ATP5G1
COX5A	ATP5H
COX5A	ATP5I
COX5A	ATP5J
COX5A	ATP5J2
COX5A	ATP5L
COX5A	ATP5O
COX5A	COX4I1
COX5A	COX5B
COX5A	COX6A1
COX5A	COX6B1
COX5A	COX6C
COX5A	COX7A2L
COX5A	COX7B
COX5A	COX7C
COX5A	COX8A
COX5A	CYC1
COX5A	CYCS
COX5A	UCP2
COX5A	UQCRB
COX5A	UQCRC1
COX5A	UQCRC2
COX5A	UQCRFS1
COX5A	UQCRH
COX5A	UQCRQ
CTNNA1	ABL1
CTNNA1	BNIP2
CTNNA1	CDC42
CTNNA1	CDH1
CTNNA1	CDH9
CTNNA1	CTNNB1
CTNNA1	JUP
CTNNA1	MAPK12
CTNNA1	MAPK14
CTNNA1	SPAG9
F2RL2	ADRA1A
F2RL2	AGTR1
F2RL2	ANXA1
F2RL2	APP
F2RL2	ARHGEF1
F2RL2	ARHGEF12
F2RL2	ARRB1
F2RL2	CCL23
F2RL2	F2R
F2RL2	F2RL1
F2RL2	GNA11
F2RL2	GNA12
F2RL2	GNA13
F2RL2	GNA15
F2RL2	GNAQ
F2RL2	GNB1
F2RL2	GNRH1
F2RL2	GRK5
F2RL2	HTR2A
F2RL2	KALRN
F2RL2	LPAR2
F2RL2	LPAR4
F2RL2	LTB4R
F2RL2	NMB
F2RL2	NPSR1
F2RL2	P2RY1
F2RL2	PIK3CA
F2RL2	PIK3R1
F2RL2	PIK3R2
F2RL2	PLCB2
F2RL2	PLCB3
F2RL2	PROK2
F2RL2	TBXA2R
F2RL2	UTS2
F5	F13A1
F5	GP1BA
FAM13B	ABR
FAM13B	AKAP13
FAM13B	ARHGAP4
FAM13B	ARHGDIA
FAM13B	ARHGDIB
FAM13B	ARHGEF12
FAM13B	ARHGEF18
FAM13B	ARHGEF2
FAM13B	ARHGEF3
FAM13B	ARHGEF6
FAM13B	ARHGEF7
FAM13B	CDC42
FAM13B	FGD3
FAM13B	GDI1
FAM13B	GDI2
FAM13B	ITSN1
FAM13B	KALRN
FAM13B	NET1
FAM13B	PLEKHG2
FAM13B	PREX1
FAM13B	RAC1
FAM13B	RAC2
FAM13B	RAC3
FAM13B	RHOA
FAM13B	RHOB
FAM13B	RHOC
FAM13B	RHOF
FAM13B	RHOG
FAM13B	RHOQ
FAM13B	RHOT1
FAM13B	RHOT2
FAM13B	SOS1
FAM13B	SOS2
FAM13B	VAV1
FAM13B	VAV2
FAM13B	VAV3
GNAZ	ADCY3
GNAZ	ADCY6
GNAZ	ADCY7
GNAZ	ADRA2A
GNAZ	ANXA1
GNAZ	APP
GNAZ	C3AR1
GNAZ	C5
GNAZ	CCL23
GNAZ	CCL5
GNAZ	CXCL2
GNAZ	CXCR4
GNAZ	GABBR1
GNAZ	GAL
GNAZ	GNAI1
GNAZ	GNAI2
GNAZ	GNAI3
GNAZ	GNB1
GNAZ	GPR44
GNAZ	HEBP1
GNAZ	IL8
GNAZ	ITPR1
GNAZ	LPAR2
GNAZ	PLCB2
GNAZ	PLCB3
GNAZ	PTGER3
GNAZ	S1PR4
GNAZ	SSTR2
GNG11	ADCY3
GNG11	ADCY6
GNG11	ADCY7
GNG11	GNAS
GNG11	GNB1
GNG11	GNB2
GNG11	GNB4
GP1BB	C1QBP
GP1BB	FLNA
GP1BB	GP1BA
GP1BB	KLKB1
GP1BB	PIK3R1
GP5	C1QBP
GP5	FLNA
GP5	GP1BA
GP5	KLKB1
GP5	PIK3R1
GP6	FCER1G
GP6	FYN
GP6	LAT
GP6	LYN
GP6	SYK
GP6	VAV1
GP6	VAV2
GP9	C1QBP
GP9	FLNA
GP9	GP1BA
GP9	KLKB1
GP9	PIK3R1
ILK	ITGB1
ILK	LIMS1
ITGA6	BSG
ITGA6	CD151
ITGA6	ITGB1
ITGA6	LAMA5
ITGA6	LAMB2
ITGA6	LAMC1
ITGB5	ACTA2
ITGB5	CALD1
ITGB5	CALM1
ITGB5	CALM2
ITGB5	CALM3
ITGB5	ITGAV
ITGB5	MYL12B
ITGB5	MYL6
ITGB5	MYL6B
ITGB5	TLN1
ITGB5	TPM1
ITGB5	TPM2
ITGB5	TPM3
ITPR2	CALM1
ITPR2	CALM2
ITPR2	CALM3
ITPR2	GNA11
ITPR2	GNA15
ITPR2	GNAI1
ITPR2	GNAI2
ITPR2	GNAI3
ITPR2	GNAQ
ITPR2	GNAZ
ITPR2	GNB1
ITPR2	ITPR1
ITPR2	PLCB2
ITPR2	PLCB3
ITPR2	PLCG1
ITPR2	PLCG2
ITPR2	PRKCA
ITPR2	PRKCB
ITPR2	RASGRP2
MYL9	ACTA2
MYL9	CALD1
MYL9	CALM1
MYL9	CALM2
MYL9	CALM3
MYL9	ITGB5
MYL9	MYH10
MYL9	MYH9
MYL9	MYL12B
MYL9	MYL6
MYL9	MYL6B
MYL9	RHOA
MYL9	RHOB
MYL9	RHOC
MYL9	ROCK1
MYL9	ROCK2
MYL9	TLN1
MYL9	TPM1
MYL9	TPM2
MYL9	TPM3
MYLK	ACTA2
MYLK	CALD1
MYLK	CALM1
MYLK	CALM2
MYLK	CALM3
MYLK	ITGB5
MYLK	MYL12B
MYLK	MYL6
MYLK	MYL6B
MYLK	MYL9
MYLK	TLN1
MYLK	TPM1
MYLK	TPM2
MYLK	TPM3
NR2F6	MED1
P2RY12	ADCY3
P2RY12	ADCY6
P2RY12	ADCY7
P2RY12	ADORA2A
P2RY12	ADORA2B
P2RY12	ADRA2A
P2RY12	AGTR1
P2RY12	ANXA1
P2RY12	APP
P2RY12	ARHGEF1
P2RY12	ARHGEF12
P2RY12	C3AR1
P2RY12	C5
P2RY12	CCL23
P2RY12	CCL5
P2RY12	CXCL2
P2RY12	CXCR4
P2RY12	GABBR1
P2RY12	GAL
P2RY12	GNA12
P2RY12	GNA13
P2RY12	GNAI1
P2RY12	GNAI2
P2RY12	GNAI3
P2RY12	GNAZ
P2RY12	GNB1
P2RY12	GPR44
P2RY12	HEBP1
P2RY12	IL8
P2RY12	LPAR2
P2RY12	PLCB2
P2RY12	PLCB3
P2RY12	PTGER3
P2RY12	S1PR4
P2RY12	SSTR2
PF4	ADCY3
PF4	ADCY6
PF4	ADCY7
PF4	ADORA2A
PF4	ADORA2B
PF4	ADRA2A
PF4	AGTR1
PF4	ANXA1
PF4	APP
PF4	ARHGEF1
PF4	ARHGEF12
PF4	C3AR1
PF4	C5
PF4	CCL23
PF4	CCL5
PF4	CXCL2
PF4	CXCR4
PF4	GABBR1
PF4	GAL
PF4	GNA12
PF4	GNA13
PF4	GNAI1
PF4	GNAI2
PF4	GNAI3
PF4	GNAZ
PF4	GNB1
PF4	GPR44
PF4	HEBP1
PF4	IL8
PF4	LPAR2
PF4	PLCB2
PF4	PLCB3
PF4	PTGER3
PF4	S1PR4
PF4	SSTR2
PIK3CG	ADORA2A
PIK3CG	ADORA2B
PIK3CG	ADRA1A
PIK3CG	ADRA2A
PIK3CG	AGTR1
PIK3CG	AKT1
PIK3CG	ANXA1
PIK3CG	APP
PIK3CG	C3AR1
PIK3CG	C5
PIK3CG	CCL23
PIK3CG	CCL5
PIK3CG	CXCL2
PIK3CG	CXCR4
PIK3CG	F2R
PIK3CG	F2RL1
PIK3CG	F2RL2
PIK3CG	GABBR1
PIK3CG	GAL
PIK3CG	GNA11
PIK3CG	GNA12
PIK3CG	GNA13
PIK3CG	GNA15
PIK3CG	GNAI1
PIK3CG	GNAI2
PIK3CG	GNAI3
PIK3CG	GNAQ
PIK3CG	GNAS
PIK3CG	GNB1
PIK3CG	GNRH1
PIK3CG	GPR44
PIK3CG	HEBP1
PIK3CG	HTR2A
PIK3CG	IL8
PIK3CG	LPAR2
PIK3CG	LPAR4
PIK3CG	LTB4R
PIK3CG	MC1R
PIK3CG	NMB
PIK3CG	NPSR1
PIK3CG	P2RY1
PIK3CG	PDPK1
PIK3CG	PIK3CA
PIK3CG	PIK3R1
PIK3CG	PIK3R2
PIK3CG	PROK2
PIK3CG	PTGER2
PIK3CG	PTGER3
PIK3CG	PTGIR
PIK3CG	RAC1
PIK3CG	RAC2
PIK3CG	RAMP1
PIK3CG	RHOA
PIK3CG	RHOG
PIK3CG	RLN2
PIK3CG	S1PR4
PIK3CG	SSTR2
PIK3CG	TBXA2R
PIK3CG	UTS2
PIK3CG	VAV1
PIK3CG	VAV2
PPBP	ADCY3
PPBP	ADCY6
PPBP	ADCY7
PPBP	ADORA2A
PPBP	ADORA2B
PPBP	ADRA2A
PPBP	AGTR1
PPBP	ANXA1
PPBP	APP
PPBP	ARHGEF1
PPBP	ARHGEF12
PPBP	C3AR1
PPBP	C5
PPBP	CCL23
PPBP	CCL5
PPBP	CXCL2
PPBP	CXCR4
PPBP	GABBR1
PPBP	GAL
PPBP	GNA12
PPBP	GNA13
PPBP	GNAI1
PPBP	GNAI2
PPBP	GNAI3
PPBP	GNAZ
PPBP	GNB1
PPBP	GPR44
PPBP	HEBP1
PPBP	IL8
PPBP	LPAR2
PPBP	PIK3CG
PPBP	PLCB2
PPBP	PLCB3
PPBP	PTGER3
PPBP	S1PR4
PPBP	SSTR2
PRKAR2B	ACTR1A
PRKAR2B	ADCY3
PRKAR2B	ADCY6
PRKAR2B	ADCY7
PRKAR2B	AKAP1
PRKAR2B	AKAP10
PRKAR2B	AKAP5
PRKAR2B	AKAP9
PRKAR2B	ALMS1
PRKAR2B	AZI1
PRKAR2B	CDK5RAP2
PRKAR2B	CENPJ
PRKAR2B	CEP110
PRKAR2B	CEP135
PRKAR2B	CEP152
PRKAR2B	CEP164
PRKAR2B	CEP192
PRKAR2B	CEP290
PRKAR2B	CEP57
PRKAR2B	CEP63
PRKAR2B	CEP70
PRKAR2B	CEP72
PRKAR2B	CEP76
PRKAR2B	CETN2
PRKAR2B	CKAP5
PRKAR2B	CSNK1D
PRKAR2B	CSNK1E
PRKAR2B	DCTN1
PRKAR2B	DCTN2
PRKAR2B	DCTN3
PRKAR2B	DYNC1H1
PRKAR2B	DYNC1I2
PRKAR2B	DYNLL1
PRKAR2B	FGFR1OP
PRKAR2B	GNAS
PRKAR2B	HSP90AA1
PRKAR2B	IQGAP1
PRKAR2B	MAPRE1
PRKAR2B	NEDD1
PRKAR2B	NEK2
PRKAR2B	ODF2
PRKAR2B	OFD1
PRKAR2B	PAFAH1B1
PRKAR2B	PCM1
PRKAR2B	PCNT
PRKAR2B	PLK1
PRKAR2B	PLK4
PRKAR2B	PPP2R1A
PRKAR2B	PRKACB
PRKAR2B	SDCCAG8
PRKAR2B	SFI1
PRKAR2B	SSNA1
PRKAR2B	TSGA14
PRKAR2B	TUBA1A
PRKAR2B	TUBA4A
PRKAR2B	TUBB
PRKAR2B	TUBB2C
PRKAR2B	TUBG1
PRKAR2B	TUBG2
PRKAR2B	TUBGCP2
PRKAR2B	TUBGCP3
PRKAR2B	TUBGCP4
PRKAR2B	TUBGCP5
PRKAR2B	TUBGCP6
PRKAR2B	YWHAE
PRKAR2B	YWHAG
PROS1	FURIN
PROS1	GGCX
PROS1	MERTK
PTPN11	AKT2
PTPN11	ANGPT1
PTPN11	CBL
PTPN11	CD47
PTPN11	CSK
PTPN11	EGF
PTPN11	FGF18
PTPN11	FGF6
PTPN11	FGFR3
PTPN11	FYN
PTPN11	GAB1
PTPN11	GRB2
PTPN11	HLA-DMA
PTPN11	HLA-DMB
PTPN11	HLA-DPA1
PTPN11	HLA-DQA1
PTPN11	HLA-DRA
PTPN11	HLA-DRB1
PTPN11	HLA-DRB3
PTPN11	IFNAR1
PTPN11	IFNAR2
PTPN11	IFNGR1
PTPN11	IFNGR2
PTPN11	IL6ST
PTPN11	INSR
PTPN11	IRS2
PTPN11	JAK1
PTPN11	JAK2
PTPN11	LYN
PTPN11	PDGFB
PTPN11	PDPK1
PTPN11	PECAM1
PTPN11	PIK3C3
PTPN11	PIK3CA
PTPN11	PIK3CB
PTPN11	PIK3R1
PTPN11	PIK3R2
PTPN11	PIK3R4
PTPN11	PTK2
PTPN11	PTPN6
PTPN11	SIRPA
PTPN11	SRC
PTPN11	STAT1
PTPN11	STAT2
PTPN11	TEK
PTPN11	THEM4
PTPN11	TNFRSF14
PTPN11	TRIB3
PTPN11	TYK2
PTPN11	YES1
PYGB	CALM1
PYGB	CALM2
PYGB	CALM3
PYGB	PHKB
SKAP2	CD47
SKAP2	FYB
SKAP2	SIRPA
SKAP2	SRC
SLC2A3	HK1
SLC2A3	HK2
TPI1	ALDOA
TPI1	ALDOC
TPI1	GAPDH
TPI1	TKT
TPM4	ACTA2
TPM4	CALD1
TPM4	CALM1
TPM4	CALM2
TPM4	CALM3
TPM4	ITGB5
TPM4	MYL12B
TPM4	MYL4
TPM4	MYL6
TPM4	MYL6B
TPM4	MYL9
TPM4	MYLK
TPM4	TLN1
TPM4	TMOD1
TPM4	TNNC2
TPM4	TNNI3
TPM4	TNNT1
TPM4	TPM1
TPM4	TPM2
TPM4	TPM3
TPM4	VIM
TUBB1	ACTB
TUBB1	CCT2
TUBB1	CCT3
TUBB1	CCT4
TUBB1	CCT5
TUBB1	CCT6A
TUBB1	CCT7
TUBB1	CCT8
TUBB1	PFDN1
TUBB1	PFDN2
TUBB1	PFDN4
TUBB1	PFDN5
TUBB1	PFDN6
TUBB1	TBCA
TUBB1	TBCB
TUBB1	TBCC
TUBB1	TBCD
TUBB1	TBCE
TUBB1	TCP1
TUBB1	TUBA1A
TUBB1	TUBA1B
TUBB1	TUBA1C
TUBB1	TUBA3D
TUBB1	TUBA4A
TUBB1	TUBB2A
TUBB1	TUBB2C
TUBB1	TUBB3
TUBB1	TUBB4Q
TUBB1	TUBB6
TUBB1	VBP1
VCL	ACTA2
VCL	CALD1
VCL	CALM1
VCL	CALM2
VCL	CALM3
VCL	ITGB5
VCL	MYL12B
VCL	MYL6
VCL	MYL6B
VCL	MYL9
VCL	MYLK
VCL	TLN1
VCL	TPM1
VCL	TPM2
VCL	TPM3
VCL	TPM4
VWF	APBB1IP
VWF	CRK
VWF	CSK
VWF	FLNA
VWF	GP1BA
VWF	GP9
VWF	GRB2
VWF	ITGA2B
VWF	ITGB3
VWF	PIK3R1
VWF	PTK2
VWF	PTPN1
VWF	RAP1A
VWF	RAP1B
VWF	SOS1
VWF	SRC
VWF	SYK
VWF	TLN1
YBX1	CCAR1
YBX1	CD2BP2
YBX1	CDC40
YBX1	CLP1
YBX1	CPSF1
YBX1	CPSF2
YBX1	CPSF3
YBX1	CSTF2
YBX1	CSTF3
YBX1	DDX23
YBX1	DHX38
YBX1	DHX9
YBX1	DNAJC8
YBX1	GTF2F1
YBX1	GTF2F2
YBX1	HNRNPA0
YBX1	HNRNPA1
YBX1	HNRNPA2B1
YBX1	HNRNPA3
YBX1	HNRNPC
YBX1	HNRNPD
YBX1	HNRNPF
YBX1	HNRNPH1
YBX1	HNRNPH2
YBX1	HNRNPK
YBX1	HNRNPL
YBX1	HNRNPM
YBX1	HNRNPR
YBX1	HNRNPUL1
YBX1	LSM2
YBX1	MAGOH
YBX1	NCBP1
YBX1	NCBP2
YBX1	NFX1
YBX1	NHP2L1
YBX1	NUDT21
YBX1	PABPN1
YBX1	PAPOLA
YBX1	PCBP1
YBX1	PCBP2
YBX1	PCF11
YBX1	PHF5A
YBX1	POLR2A
YBX1	POLR2B
YBX1	POLR2C
YBX1	POLR2D
YBX1	POLR2E
YBX1	POLR2G
YBX1	POLR2H
YBX1	POLR2I
YBX1	POLR2J
YBX1	POLR2K
YBX1	POLR2L
YBX1	PRPF4
YBX1	PRPF6
YBX1	PRPF8
YBX1	PTBP1
YBX1	RNPS1
YBX1	SF3A1
YBX1	SF3A2
YBX1	SF3A3
YBX1	SF3B1
YBX1	SF3B2
YBX1	SF3B3
YBX1	SF3B4
YBX1	SF3B5
YBX1	SNRNP200
YBX1	SNRNP40
YBX1	SNRNP70
YBX1	SNRPA
YBX1	SNRPA1
YBX1	SNRPB
YBX1	SNRPB2
YBX1	SNRPD1
YBX1	SNRPD2
YBX1	SNRPD3
YBX1	SNRPE
YBX1	SNRPF
YBX1	SNRPG
YBX1	SRRM1
YBX1	THOC4
YBX1	TXNL4A
YBX1	U2AF1
YBX1	U2AF2
YBX1	UPF3B
YWHAZ	GP1BA
YWHAZ	GP9
YWHAZ	JAK2
YWHAZ	KHSRP
YWHAZ	PIK3CA
YWHAZ	PIK3CB
YWHAZ	PIK3CD
YWHAZ	PIK3R1
YWHAZ	PIK3R2
YWHAZ	PRKACB
YWHAZ	RAP1A
YWHAZ	RAP1B
YWHAZ	RAP1GAP
YWHAZ	SIPA1
YWHAZ	VWF
