# Supplementary material for: Maps of Open Chromatin Guide the Functional Follow-Up of Genome-Wide Association Signals: Application to Hematological Traits
Source: PLoS Genet. 2011 Jun 30;7(6):e1002139. doi: 10.1371/journal.pgen.1002139 (PMC3128100; doi:10.1371/journal.pgen.1002139)
Supplement: Dataset S1 — PIK3CG protein–protein interaction network. (BZ2) [file pgen.1002139.s017.bz2 › Pik3cg_network/Pik3cg_network_attributes.txt]

gene_name	fold_change	change	gene_type
ACTB	4.7170000076	up	core_gene
BCL2L1	2	up	core_gene
CAP1	3.9219999313	up	core_gene
CDKN2C	1.5930000544	up	core_gene
E2F2	2.2929999828	up	core_gene
ENO1	1.6560000181	up	core_gene
FANCL	1.9680000544	up	core_gene
FZR1	1.7819999456	up	core_gene
G3BP2	2.0420000553	up	core_gene
GNAS	1.9240000248	up	core_gene
KIF23	1.5160000324	up	core_gene
MAP2K2	1.5290000439	up	core_gene
MYO6	1.6139999628	up	core_gene
ND2	2.5510001183	up	core_gene
PABPC1	2.1229999065	up	core_gene
PNPO	1.7300000191	up	core_gene
PSMD4	1.5049999952	up	core_gene
PSMF1	2.0840001106	up	core_gene
SPTB	2.9149999619	up	core_gene
TSC1	1.5	up	core_gene
UROD	1.8500000238	up	core_gene
ALDH2	-1.532999992	down	core_gene
ARHGEF3	-1.577999949	down	core_gene
B2M	-1.781000018	down	core_gene
BIRC2	-1.68900001	down	core_gene
C3	-1.70599997	down	core_gene
CD81	-1.940999985	down	core_gene
COX5A	-1.932999969	down	core_gene
CTNNA1	-1.514999986	down	core_gene
F2RL2	-2.066999912	down	core_gene
F5	-1.679999948	down	core_gene
FAM13B	-1.519000053	down	core_gene
GNAZ	-1.707999945	down	core_gene
GNG11	-1.735000014	down	core_gene
GP1BB	-2.203000069	down	core_gene
GP5	-3.210999966	down	core_gene
GP6	-1.636999965	down	core_gene
GP9	-1.995000005	down	core_gene
ILK	-1.570000052	down	core_gene
ITGA6	-1.549000025	down	core_gene
ITGB5	-1.718000054	down	core_gene
ITPR2	-1.677000046	down	core_gene
MYL9	-1.851999998	down	core_gene
MYLK	-1.947999954	down	core_gene
NR2F6	-1.549000025	down	core_gene
P2RY12	-1.539999962	down	core_gene
PF4	-1.580000043	down	core_gene
PIK3CG	\N	source	core_gene
PPBP	-2.122999907	down	core_gene
PRKAR2B	-2.832999945	down	core_gene
PROS1	-1.56400001	down	core_gene
PTPN11	-1.738999963	down	core_gene
PYGB	-1.605999947	down	core_gene
SKAP2	-1.894999981	down	core_gene
SLC2A3	-1.817000031	down	core_gene
TPI1	-1.565999985	down	core_gene
TPM4	-1.692999959	down	core_gene
TUBB1	-2.845999956	down	core_gene
VCL	-1.636999965	down	core_gene
VWF	-2.604000092	down	core_gene
YBX1	-1.702999949	down	core_gene
YWHAZ	-1.649000049	down	core_gene
CCT2	\N		normal
CCT3	\N		normal
CCT4	\N		normal
CCT5	\N		normal
CCT6A	\N		normal
CCT7	\N		normal
CCT8	\N		normal
PFDN1	\N		normal
PFDN2	\N		normal
PFDN4	\N		normal
PFDN5	\N		normal
PFDN6	\N		normal
TCP1	\N		normal
TUBA1A	\N		normal
TUBA1B	\N		normal
TUBA1C	\N		normal
TUBA3D	\N		normal
TUBA4A	\N		normal
TUBB2A	\N		normal
TUBB2C	\N		normal
TUBB3	\N		normal
TUBB4Q	\N		normal
TUBB6	\N		normal
VBP1	\N		normal
BAD	\N		normal
BBC3	\N		normal
BID	\N		normal
PMAIP1	\N		normal
ABL1	\N		normal
ROBO1	\N		normal
CDK4	\N		normal
CDK6	\N		normal
CCND1	\N		normal
CCNH	\N		normal
CDK7	\N		normal
CDKN1A	\N		normal
CDKN1B	\N		normal
MNAT1	\N		normal
RB1	\N		normal
TFDP1	\N		normal
PGAM1	\N		normal
PKM2	\N		normal
SLC25A1	\N		normal
C17orf70	\N		normal
C19orf40	\N		normal
FANCB	\N		normal
FANCC	\N		normal
FANCD2	\N		normal
FANCE	\N		normal
FANCG	\N		normal
FANCI	\N		normal
RPS27A	\N		normal
UBA52	\N		normal
UBB	\N		normal
UBC	\N		normal
USP1	\N		normal
ANAPC1	\N		normal
ANAPC10	\N		normal
ANAPC11	\N		normal
ANAPC2	\N		normal
ANAPC4	\N		normal
ANAPC5	\N		normal
ANAPC7	\N		normal
AURKA	\N		normal
AURKB	\N		normal
BTRC	\N		normal
CCNB1	\N		normal
CDC16	\N		normal
CDC20	\N		normal
CDC23	\N		normal
CDC25A	\N		normal
CDC25B	\N		normal
CDC25C	\N		normal
CDC26	\N		normal
CDC27	\N		normal
CDC6	\N		normal
CDK2	\N		normal
CDT1	\N		normal
CUL1	\N		normal
FBXO5	\N		normal
MCM2	\N		normal
MCM3	\N		normal
MCM4	\N		normal
MCM5	\N		normal
MCM6	\N		normal
MCM7	\N		normal
MCM8	\N		normal
ORC1L	\N		normal
ORC2L	\N		normal
ORC3L	\N		normal
ORC4L	\N		normal
ORC5L	\N		normal
ORC6L	\N		normal
PLK1	\N		normal
PTTG1	\N		normal
SKP1	\N		normal
SKP2	\N		normal
UBE2C	\N		normal
UBE2E1	\N		normal
ABR	\N		normal
AKAP13	\N		normal
ARHGAP4	\N		normal
ARHGDIA	\N		normal
ARHGDIB	\N		normal
ARHGEF12	\N		normal
ARHGEF18	\N		normal
ARHGEF2	\N		normal
ARHGEF6	\N		normal
ARHGEF7	\N		normal
CDC42	\N		normal
FGD3	\N		normal
GDI1	\N		normal
GDI2	\N		normal
ITSN1	\N		normal
KALRN	\N		normal
NET1	\N		normal
PLEKHG2	\N		normal
PREX1	\N		normal
RAC1	\N		normal
RAC2	\N		normal
RAC3	\N		normal
RHOA	\N		normal
RHOB	\N		normal
RHOC	\N		normal
RHOF	\N		normal
RHOG	\N		normal
RHOQ	\N		normal
RHOT1	\N		normal
RHOT2	\N		normal
SOS1	\N		normal
SOS2	\N		normal
VAV1	\N		normal
VAV2	\N		normal
VAV3	\N		normal
ADCY3	\N		normal
ADCY6	\N		normal
ADCY7	\N		normal
ADORA2A	\N		normal
ADORA2B	\N		normal
AKAP5	\N		normal
GNB1	\N		normal
GNB2	\N		normal
GNB4	\N		normal
GNG10	\N		normal
GNG5	\N		normal
GNG7	\N		normal
GNG8	\N		normal
IQGAP1	\N		normal
MC1R	\N		normal
NPSR1	\N		normal
PDE4D	\N		normal
PLCB2	\N		normal
PLCB3	\N		normal
PRKACB	\N		normal
PRKAR1A	\N		normal
PRKAR1B	\N		normal
PRKAR2A	\N		normal
PTGER2	\N		normal
PTGIR	\N		normal
RAMP1	\N		normal
RAPGEF3	\N		normal
RLN2	\N		normal
CENPE	\N		normal
KIF11	\N		normal
KIF15	\N		normal
KIF2A	\N		normal
KIF2C	\N		normal
KIF3B	\N		normal
KIF3C	\N		normal
KIF4A	\N		normal
KIFAP3	\N		normal
KIFC1	\N		normal
KLC1	\N		normal
RACGAP1	\N		normal
HRAS	\N		normal
KRAS	\N		normal
MAP2K1	\N		normal
MAPK1	\N		normal
MAPK3	\N		normal
NRAS	\N		normal
YWHAB	\N		normal
CAMK2D	\N		normal
CAMK2G	\N		normal
DLG4	\N		normal
MDM2	\N		normal
ATP5A1	\N		normal
ATP5B	\N		normal
ATP5C1	\N		normal
ATP5D	\N		normal
ATP5E	\N		normal
ATP5F1	\N		normal
ATP5G1	\N		normal
ATP5H	\N		normal
ATP5I	\N		normal
ATP5J	\N		normal
ATP5J2	\N		normal
ATP5L	\N		normal
ATP5O	\N		normal
CYC1	\N		normal
CYCS	\N		normal
HADH	\N		normal
HADHA	\N		normal
IDH3A	\N		normal
IDH3B	\N		normal
IDH3G	\N		normal
MDH2	\N		normal
NDUFA1	\N		normal
NDUFA10	\N		normal
NDUFA11	\N		normal
NDUFA12	\N		normal
NDUFA13	\N		normal
NDUFA2	\N		normal
NDUFA3	\N		normal
NDUFA4	\N		normal
NDUFA6	\N		normal
NDUFA7	\N		normal
NDUFA8	\N		normal
NDUFA9	\N		normal
NDUFAB1	\N		normal
NDUFB1	\N		normal
NDUFB10	\N		normal
NDUFB11	\N		normal
NDUFB2	\N		normal
NDUFB3	\N		normal
NDUFB5	\N		normal
NDUFB6	\N		normal
NDUFB7	\N		normal
NDUFB8	\N		normal
NDUFB9	\N		normal
NDUFC1	\N		normal
NDUFS1	\N		normal
NDUFS2	\N		normal
NDUFS3	\N		normal
NDUFS4	\N		normal
NDUFS5	\N		normal
NDUFS6	\N		normal
NDUFS7	\N		normal
NDUFS8	\N		normal
NDUFV1	\N		normal
NDUFV3	\N		normal
UCP2	\N		normal
UQCRB	\N		normal
UQCRC1	\N		normal
UQCRC2	\N		normal
UQCRFS1	\N		normal
UQCRH	\N		normal
UQCRQ	\N		normal
C2orf29	\N		normal
CNOT1	\N		normal
CNOT10	\N		normal
CNOT2	\N		normal
CNOT3	\N		normal
CNOT4	\N		normal
CNOT6	\N		normal
CNOT7	\N		normal
CNOT8	\N		normal
EIF1AX	\N		normal
EIF2S1	\N		normal
EIF2S2	\N		normal
EIF2S3	\N		normal
EIF3A	\N		normal
EIF3B	\N		normal
EIF3C	\N		normal
EIF3D	\N		normal
EIF3E	\N		normal
EIF3F	\N		normal
EIF3G	\N		normal
EIF3H	\N		normal
EIF3I	\N		normal
EIF3J	\N		normal
EIF3K	\N		normal
EIF4A1	\N		normal
EIF4A2	\N		normal
EIF4B	\N		normal
EIF4G1	\N		normal
EIF4H	\N		normal
EXOSC1	\N		normal
EXOSC2	\N		normal
EXOSC3	\N		normal
EXOSC4	\N		normal
EXOSC5	\N		normal
EXOSC6	\N		normal
EXOSC9	\N		normal
FAU	\N		normal
HNRNPD	\N		normal
HSPA1A	\N		normal
HSPA8	\N		normal
HSPB1	\N		normal
LSM1	\N		normal
LSM2	\N		normal
LSM3	\N		normal
LSM4	\N		normal
LSM5	\N		normal
LSM6	\N		normal
PAIP1	\N		normal
PAN2	\N		normal
PAN3	\N		normal
PARN	\N		normal
RPL13A	\N		normal
RPS10	\N		normal
RPS11	\N		normal
RPS12	\N		normal
RPS13	\N		normal
RPS14	\N		normal
RPS15	\N		normal
RPS15A	\N		normal
RPS16	\N		normal
RPS17	\N		normal
RPS18	\N		normal
RPS19	\N		normal
RPS2	\N		normal
RPS20	\N		normal
RPS21	\N		normal
RPS23	\N		normal
RPS24	\N		normal
RPS25	\N		normal
RPS26	\N		normal
RPS27	\N		normal
RPS28	\N		normal
RPS29	\N		normal
RPS3	\N		normal
RPS3A	\N		normal
RPS4X	\N		normal
RPS4Y1	\N		normal
RPS5	\N		normal
RPS6	\N		normal
RPS7	\N		normal
RPS8	\N		normal
RPS9	\N		normal
RPSA	\N		normal
RQCD1	\N		normal
PDXK	\N		normal
PSMA1	\N		normal
PSMA2	\N		normal
PSMA3	\N		normal
PSMA4	\N		normal
PSMA5	\N		normal
PSMA6	\N		normal
PSMA7	\N		normal
PSMB1	\N		normal
PSMB10	\N		normal
PSMB2	\N		normal
PSMB3	\N		normal
PSMB4	\N		normal
PSMB5	\N		normal
PSMB6	\N		normal
PSMB7	\N		normal
PSMB8	\N		normal
PSMC1	\N		normal
PSMC2	\N		normal
PSMC3	\N		normal
PSMC4	\N		normal
PSMC5	\N		normal
PSMD1	\N		normal
PSMD10	\N		normal
PSMD11	\N		normal
PSMD13	\N		normal
PSMD14	\N		normal
PSMD2	\N		normal
PSMD3	\N		normal
PSMD5	\N		normal
PSMD6	\N		normal
PSMD7	\N		normal
PSMD8	\N		normal
PSMD9	\N		normal
PSME1	\N		normal
PSME2	\N		normal
PSME3	\N		normal
PSME4	\N		normal
ANK1	\N		normal
FYN	\N		normal
GRB2	\N		normal
PTK2	\N		normal
PTPRA	\N		normal
SPTA1	\N		normal
SPTAN1	\N		normal
SPTBN1	\N		normal
SRC	\N		normal
AKT2	\N		normal
PDPK1	\N		normal
PRKAA1	\N		normal
PRKAB1	\N		normal
PRKAB2	\N		normal
PRKAG1	\N		normal
PRKAG2	\N		normal
RHEB	\N		normal
TSC2	\N		normal
UROS	\N		normal
ACSS1	\N		normal
ARAP1	\N		normal
ARHGAP1	\N		normal
ARHGAP10	\N		normal
ARHGAP11A	\N		normal
ARHGAP12	\N		normal
ARHGAP15	\N		normal
ARHGAP17	\N		normal
ARHGAP18	\N		normal
ARHGAP19	\N		normal
ARHGAP25	\N		normal
ARHGAP30	\N		normal
ARHGAP6	\N		normal
ARHGAP9	\N		normal
ARHGEF1	\N		normal
BCR	\N		normal
DEPDC1B	\N		normal
DLC1	\N		normal
FAM13A	\N		normal
GMIP	\N		normal
GNA12	\N		normal
GNA13	\N		normal
HMHA1	\N		normal
INPP5B	\N		normal
MYO9A	\N		normal
OCRL	\N		normal
PIK3R2	\N		normal
RALBP1	\N		normal
ROCK1	\N		normal
ROCK2	\N		normal
SRGAP1	\N		normal
SRGAP2	\N		normal
STARD8	\N		normal
TRIP10	\N		normal
AP1B1	\N		normal
AP1G1	\N		normal
AP1M1	\N		normal
AP1S1	\N		normal
AP1S2	\N		normal
HLA-A	\N		normal
HLA-B	\N		normal
HLA-C	\N		normal
HLA-E	\N		normal
PACS1	\N		normal
TYROBP	\N		normal
APAF1	\N		normal
CASP3	\N		normal
CASP9	\N		normal
DIABLO	\N		normal
XIAP	\N		normal
ADRA2A	\N		normal
AGTR1	\N		normal
ANXA1	\N		normal
APP	\N		normal
C3AR1	\N		normal
C5	\N		normal
CCL23	\N		normal
CCL5	\N		normal
CFD	\N		normal
CXCL2	\N		normal
CXCR4	\N		normal
GABBR1	\N		normal
GAL	\N		normal
GNAI1	\N		normal
GNAI2	\N		normal
GNAI3	\N		normal
GPR44	\N		normal
HEBP1	\N		normal
IFITM1	\N		normal
IL8	\N		normal
LPAR2	\N		normal
PTGER3	\N		normal
S1PR4	\N		normal
SSTR2	\N		normal
COX4I1	\N		normal
COX5B	\N		normal
COX6A1	\N		normal
COX6B1	\N		normal
COX6C	\N		normal
COX7A2L	\N		normal
COX7B	\N		normal
COX7C	\N		normal
COX8A	\N		normal
BNIP2	\N		normal
CDH1	\N		normal
CDH9	\N		normal
CTNNB1	\N		normal
JUP	\N		normal
MAPK12	\N		normal
MAPK14	\N		normal
SPAG9	\N		normal
ADRA1A	\N		normal
ARRB1	\N		normal
F2R	\N		normal
F2RL1	\N		normal
GNA11	\N		normal
GNA15	\N		normal
GNAQ	\N		normal
GNRH1	\N		normal
GRK5	\N		normal
HTR2A	\N		normal
LPAR4	\N		normal
LTB4R	\N		normal
NMB	\N		normal
P2RY1	\N		normal
PIK3CA	\N		normal
PIK3R1	\N		normal
PROK2	\N		normal
TBXA2R	\N		normal
UTS2	\N		normal
F13A1	\N		normal
GP1BA	\N		normal
ITPR1	\N		normal
C1QBP	\N		normal
FLNA	\N		normal
KLKB1	\N		normal
FCER1G	\N		normal
LAT	\N		normal
LYN	\N		normal
SYK	\N		normal
ITGB1	\N		normal
LIMS1	\N		normal
BSG	\N		normal
CD151	-1.572999954		core_gene
LAMA5	\N		normal
LAMB2	\N		normal
LAMC1	\N		normal
ACTA2	\N		normal
CALD1	\N		normal
CALM1	\N		normal
CALM2	\N		normal
CALM3	\N		normal
ITGAV	\N		normal
MYL12B	\N		normal
MYL6	\N		normal
MYL6B	\N		normal
TLN1	\N		normal
TPM1	\N		normal
TPM2	\N		normal
TPM3	\N		normal
PLCG1	\N		normal
PLCG2	\N		normal
PRKCA	\N		normal
PRKCB	\N		normal
RASGRP2	\N		normal
MYH10	\N		normal
MYH9	\N		normal
MED1	\N		normal
AKT1	\N		normal
ACTR1A	\N		normal
AKAP1	\N		normal
AKAP10	\N		normal
AKAP9	\N		normal
ALMS1	\N		normal
AZI1	\N		normal
CDK5RAP2	\N		normal
CENPJ	\N		normal
CEP110	\N		normal
CEP135	\N		normal
CEP152	\N		normal
CEP164	\N		normal
CEP192	\N		normal
CEP290	\N		normal
CEP57	\N		normal
CEP63	\N		normal
CEP70	\N		normal
CEP72	\N		normal
CEP76	\N		normal
CETN2	\N		normal
CKAP5	\N		normal
CSNK1D	\N		normal
CSNK1E	\N		normal
DCTN1	\N		normal
DCTN2	\N		normal
DCTN3	\N		normal
DYNC1H1	\N		normal
DYNC1I2	\N		normal
DYNLL1	\N		normal
FGFR1OP	\N		normal
HSP90AA1	\N		normal
MAPRE1	\N		normal
NEDD1	\N		normal
NEK2	\N		normal
ODF2	\N		normal
OFD1	\N		normal
PAFAH1B1	\N		normal
PCM1	\N		normal
PCNT	\N		normal
PLK4	\N		normal
PPP2R1A	\N		normal
SDCCAG8	\N		normal
SFI1	\N		normal
SSNA1	\N		normal
TSGA14	\N		normal
TUBB	\N		normal
TUBG1	\N		normal
TUBG2	\N		normal
TUBGCP2	\N		normal
TUBGCP3	\N		normal
TUBGCP4	\N		normal
TUBGCP5	\N		normal
TUBGCP6	\N		normal
YWHAE	\N		normal
YWHAG	\N		normal
FURIN	\N		normal
GGCX	\N		normal
MERTK	\N		normal
ANGPT1	\N		normal
CBL	\N		normal
CD47	\N		normal
CSK	\N		normal
EGF	\N		normal
FGF18	\N		normal
FGF6	\N		normal
FGFR3	\N		normal
GAB1	\N		normal
HLA-DMA	\N		normal
HLA-DMB	\N		normal
HLA-DPA1	\N		normal
HLA-DQA1	\N		normal
HLA-DRA	\N		normal
HLA-DRB1	\N		normal
HLA-DRB3	\N		normal
IFNAR1	\N		normal
IFNAR2	\N		normal
IFNGR1	\N		normal
IFNGR2	\N		normal
IL6ST	\N		normal
INSR	\N		normal
IRS2	\N		normal
JAK1	\N		normal
JAK2	\N		normal
PDGFB	\N		normal
PECAM1	\N		normal
PIK3C3	\N		normal
PIK3CB	\N		normal
PIK3R4	\N		normal
PTPN6	\N		normal
SIRPA	\N		normal
STAT1	\N		normal
STAT2	\N		normal
TEK	\N		normal
THEM4	\N		normal
TNFRSF14	\N		normal
TRIB3	\N		normal
TYK2	\N		normal
YES1	\N		normal
PHKB	\N		normal
FYB	\N		normal
HK1	\N		normal
HK2	\N		normal
ALDOA	\N		normal
ALDOC	\N		normal
GAPDH	\N		normal
TKT	\N		normal
MYL4	\N		normal
TMOD1	\N		normal
TNNC2	\N		normal
TNNI3	\N		normal
TNNT1	\N		normal
VIM	\N		normal
TBCA	\N		normal
TBCB	\N		normal
TBCC	\N		normal
TBCD	\N		normal
TBCE	\N		normal
APBB1IP	\N		normal
CRK	\N		normal
ITGA2B	\N		normal
ITGB3	\N		normal
PTPN1	\N		normal
RAP1A	\N		normal
RAP1B	\N		normal
CCAR1	\N		normal
CD2BP2	\N		normal
CDC40	\N		normal
CLP1	\N		normal
CPSF1	\N		normal
CPSF2	\N		normal
CPSF3	\N		normal
CSTF2	\N		normal
CSTF3	\N		normal
DDX23	\N		normal
DHX38	\N		normal
DHX9	\N		normal
DNAJC8	\N		normal
GTF2F1	\N		normal
GTF2F2	\N		normal
HNRNPA0	\N		normal
HNRNPA1	\N		normal
HNRNPA2B1	\N		normal
HNRNPA3	\N		normal
HNRNPC	\N		normal
HNRNPF	\N		normal
HNRNPH1	\N		normal
HNRNPH2	\N		normal
HNRNPK	\N		normal
HNRNPL	\N		normal
HNRNPM	\N		normal
HNRNPR	\N		normal
HNRNPUL1	\N		normal
MAGOH	\N		normal
NCBP1	\N		normal
NCBP2	\N		normal
NFX1	\N		normal
NHP2L1	\N		normal
NUDT21	\N		normal
PABPN1	\N		normal
PAPOLA	\N		normal
PCBP1	\N		normal
PCBP2	\N		normal
PCF11	\N		normal
PHF5A	\N		normal
POLR2A	\N		normal
POLR2B	\N		normal
POLR2C	\N		normal
POLR2D	\N		normal
POLR2E	\N		normal
POLR2G	\N		normal
POLR2H	\N		normal
POLR2I	\N		normal
POLR2J	\N		normal
POLR2K	\N		normal
POLR2L	\N		normal
PRPF4	\N		normal
PRPF6	\N		normal
PRPF8	\N		normal
PTBP1	\N		normal
RNPS1	\N		normal
SF3A1	\N		normal
SF3A2	\N		normal
SF3A3	\N		normal
SF3B1	\N		normal
SF3B2	\N		normal
SF3B3	\N		normal
SF3B4	\N		normal
SF3B5	\N		normal
SNRNP200	\N		normal
SNRNP40	\N		normal
SNRNP70	\N		normal
SNRPA	\N		normal
SNRPA1	\N		normal
SNRPB	\N		normal
SNRPB2	\N		normal
SNRPD1	\N		normal
SNRPD2	\N		normal
SNRPD3	\N		normal
SNRPE	\N		normal
SNRPF	\N		normal
SNRPG	\N		normal
SRRM1	\N		normal
THOC4	\N		normal
TXNL4A	\N		normal
U2AF1	\N		normal
U2AF2	\N		normal
UPF3B	\N		normal
KHSRP	\N		normal
PIK3CD	\N		normal
RAP1GAP	\N		normal
SIPA1	\N		normal
