# Supplementary material for: Maps of Open Chromatin Guide the Functional Follow-Up of Genome-Wide Association Signals: Application to Hematological Traits
Source: PLoS Genet. 2011 Jun 30;7(6):e1002139. doi: 10.1371/journal.pgen.1002139 (PMC3128100; doi:10.1371/journal.pgen.1002139)
Supplement: Dataset S1 — PIK3CG protein–protein interaction network. (BZ2) [file pgen.1002139.s017.bz2 › Pik3cg_network/Pik3cg_reactome_ids.txt]

gene_name_1	uniprot_id_1	gene_name_2	uniprot_id_2	reactome_id
ACTB	P60709	CCT2	P78371	REACT_17090.1
ACTB	P60709	CCT2	P78371	REACT_17160.1
ACTB	P60709	CCT2	P78371	REACT_17195.1
ACTB	P60709	CCT2	P78371	REACT_16892.1<->REACT_16961.1
ACTB	P60709	CCT2	P78371	REACT_16909.1<->REACT_16961.1
ACTB	P60709	CCT2	P78371	REACT_16915.1<->REACT_17011.1
ACTB	P60709	CCT2	P78371	REACT_16961.1<->REACT_16892.1
ACTB	P60709	CCT2	P78371	REACT_16961.1<->REACT_16909.1
ACTB	P60709	CCT2	P78371	REACT_16961.1<->REACT_17011.1
ACTB	P60709	CCT2	P78371	REACT_17011.1<->REACT_16915.1
ACTB	P60709	CCT2	P78371	REACT_17011.1<->REACT_16961.1
ACTB	P60709	CCT2	P78371	REACT_16915.1
ACTB	P60709	CCT2	P78371	REACT_16961.1
ACTB	P60709	CCT3	P49368	REACT_17090.1
ACTB	P60709	CCT3	P49368	REACT_17160.1
ACTB	P60709	CCT3	P49368	REACT_17195.1
ACTB	P60709	CCT3	P49368	REACT_16892.1<->REACT_16961.1
ACTB	P60709	CCT3	P49368	REACT_16909.1<->REACT_16961.1
ACTB	P60709	CCT3	P49368	REACT_16915.1<->REACT_17011.1
ACTB	P60709	CCT3	P49368	REACT_16961.1<->REACT_16892.1
ACTB	P60709	CCT3	P49368	REACT_16961.1<->REACT_16909.1
ACTB	P60709	CCT3	P49368	REACT_16961.1<->REACT_17011.1
ACTB	P60709	CCT3	P49368	REACT_17011.1<->REACT_16915.1
ACTB	P60709	CCT3	P49368	REACT_17011.1<->REACT_16961.1
ACTB	P60709	CCT3	P49368	REACT_16915.1
ACTB	P60709	CCT3	P49368	REACT_16961.1
ACTB	P60709	CCT4	P50991	REACT_17090.1
ACTB	P60709	CCT4	P50991	REACT_17160.1
ACTB	P60709	CCT4	P50991	REACT_17195.1
ACTB	P60709	CCT4	P50991	REACT_16892.1<->REACT_16961.1
ACTB	P60709	CCT4	P50991	REACT_16909.1<->REACT_16961.1
ACTB	P60709	CCT4	P50991	REACT_16915.1<->REACT_17011.1
ACTB	P60709	CCT4	P50991	REACT_16961.1<->REACT_16892.1
ACTB	P60709	CCT4	P50991	REACT_16961.1<->REACT_16909.1
ACTB	P60709	CCT4	P50991	REACT_16961.1<->REACT_17011.1
ACTB	P60709	CCT4	P50991	REACT_17011.1<->REACT_16915.1
ACTB	P60709	CCT4	P50991	REACT_17011.1<->REACT_16961.1
ACTB	P60709	CCT4	P50991	REACT_16915.1
ACTB	P60709	CCT4	P50991	REACT_16961.1
ACTB	P60709	CCT5	P48643	REACT_17090.1
ACTB	P60709	CCT5	P48643	REACT_17160.1
ACTB	P60709	CCT5	P48643	REACT_17195.1
ACTB	P60709	CCT5	P48643	REACT_16892.1<->REACT_16961.1
ACTB	P60709	CCT5	P48643	REACT_16909.1<->REACT_16961.1
ACTB	P60709	CCT5	P48643	REACT_16915.1<->REACT_17011.1
ACTB	P60709	CCT5	P48643	REACT_16961.1<->REACT_16892.1
ACTB	P60709	CCT5	P48643	REACT_16961.1<->REACT_16909.1
ACTB	P60709	CCT5	P48643	REACT_16961.1<->REACT_17011.1
ACTB	P60709	CCT5	P48643	REACT_17011.1<->REACT_16915.1
ACTB	P60709	CCT5	P48643	REACT_17011.1<->REACT_16961.1
ACTB	P60709	CCT5	P48643	REACT_16915.1
ACTB	P60709	CCT5	P48643	REACT_16961.1
ACTB	P60709	CCT6A	P40227	REACT_17090.1
ACTB	P60709	CCT6A	P40227	REACT_17160.1
ACTB	P60709	CCT6A	P40227	REACT_17195.1
ACTB	P60709	CCT6A	P40227	REACT_16892.1<->REACT_16961.1
ACTB	P60709	CCT6A	P40227	REACT_16909.1<->REACT_16961.1
ACTB	P60709	CCT6A	P40227	REACT_16915.1<->REACT_17011.1
ACTB	P60709	CCT6A	P40227	REACT_16961.1<->REACT_16892.1
ACTB	P60709	CCT6A	P40227	REACT_16961.1<->REACT_16909.1
ACTB	P60709	CCT6A	P40227	REACT_16961.1<->REACT_17011.1
ACTB	P60709	CCT6A	P40227	REACT_17011.1<->REACT_16915.1
ACTB	P60709	CCT6A	P40227	REACT_17011.1<->REACT_16961.1
ACTB	P60709	CCT6A	P40227	REACT_16915.1
ACTB	P60709	CCT6A	P40227	REACT_16961.1
ACTB	P60709	CCT7	Q99832	REACT_17090.1
ACTB	P60709	CCT7	Q99832	REACT_17160.1
ACTB	P60709	CCT7	Q99832	REACT_17195.1
ACTB	P60709	CCT7	Q99832	REACT_16892.1<->REACT_16961.1
ACTB	P60709	CCT7	Q99832	REACT_16909.1<->REACT_16961.1
ACTB	P60709	CCT7	Q99832	REACT_16915.1<->REACT_17011.1
ACTB	P60709	CCT7	Q99832	REACT_16961.1<->REACT_16892.1
ACTB	P60709	CCT7	Q99832	REACT_16961.1<->REACT_16909.1
ACTB	P60709	CCT7	Q99832	REACT_16961.1<->REACT_17011.1
ACTB	P60709	CCT7	Q99832	REACT_17011.1<->REACT_16915.1
ACTB	P60709	CCT7	Q99832	REACT_17011.1<->REACT_16961.1
ACTB	P60709	CCT7	Q99832	REACT_16915.1
ACTB	P60709	CCT7	Q99832	REACT_16961.1
ACTB	P60709	CCT8	P50990	REACT_17090.1
ACTB	P60709	CCT8	P50990	REACT_17160.1
ACTB	P60709	CCT8	P50990	REACT_17195.1
ACTB	P60709	CCT8	P50990	REACT_16892.1<->REACT_16961.1
ACTB	P60709	CCT8	P50990	REACT_16909.1<->REACT_16961.1
ACTB	P60709	CCT8	P50990	REACT_16915.1<->REACT_17011.1
ACTB	P60709	CCT8	P50990	REACT_16961.1<->REACT_16892.1
ACTB	P60709	CCT8	P50990	REACT_16961.1<->REACT_16909.1
ACTB	P60709	CCT8	P50990	REACT_16961.1<->REACT_17011.1
ACTB	P60709	CCT8	P50990	REACT_17011.1<->REACT_16915.1
ACTB	P60709	CCT8	P50990	REACT_17011.1<->REACT_16961.1
ACTB	P60709	CCT8	P50990	REACT_16915.1
ACTB	P60709	CCT8	P50990	REACT_16961.1
ACTB	P60709	PFDN1	O60925	REACT_18141.1
ACTB	P60709	PFDN1	O60925	REACT_16892.1<->REACT_16961.1
ACTB	P60709	PFDN1	O60925	REACT_16961.1<->REACT_16892.1
ACTB	P60709	PFDN1	O60925	REACT_16961.1<->REACT_17011.1
ACTB	P60709	PFDN1	O60925	REACT_17011.1<->REACT_16961.1
ACTB	P60709	PFDN1	O60925	REACT_16892.1
ACTB	P60709	PFDN1	O60925	REACT_16961.1
ACTB	P60709	PFDN2	Q9UHV9	REACT_18141.1
ACTB	P60709	PFDN2	Q9UHV9	REACT_16892.1<->REACT_16961.1
ACTB	P60709	PFDN2	Q9UHV9	REACT_16961.1<->REACT_16892.1
ACTB	P60709	PFDN2	Q9UHV9	REACT_16961.1<->REACT_17011.1
ACTB	P60709	PFDN2	Q9UHV9	REACT_17011.1<->REACT_16961.1
ACTB	P60709	PFDN2	Q9UHV9	REACT_16892.1
ACTB	P60709	PFDN2	Q9UHV9	REACT_16961.1
ACTB	P60709	PFDN4	Q9NQP4	REACT_18141.1
ACTB	P60709	PFDN4	Q9NQP4	REACT_16892.1<->REACT_16961.1
ACTB	P60709	PFDN4	Q9NQP4	REACT_16961.1<->REACT_16892.1
ACTB	P60709	PFDN4	Q9NQP4	REACT_16961.1<->REACT_17011.1
ACTB	P60709	PFDN4	Q9NQP4	REACT_17011.1<->REACT_16961.1
ACTB	P60709	PFDN4	Q9NQP4	REACT_16892.1
ACTB	P60709	PFDN4	Q9NQP4	REACT_16961.1
ACTB	P60709	PFDN5	Q99471	REACT_18141.1
ACTB	P60709	PFDN5	Q99471	REACT_16892.1<->REACT_16961.1
ACTB	P60709	PFDN5	Q99471	REACT_16961.1<->REACT_16892.1
ACTB	P60709	PFDN5	Q99471	REACT_16961.1<->REACT_17011.1
ACTB	P60709	PFDN5	Q99471	REACT_17011.1<->REACT_16961.1
ACTB	P60709	PFDN5	Q99471	REACT_16892.1
ACTB	P60709	PFDN5	Q99471	REACT_16961.1
ACTB	P60709	PFDN6	O15212	REACT_18141.1
ACTB	P60709	PFDN6	O15212	REACT_16892.1<->REACT_16961.1
ACTB	P60709	PFDN6	O15212	REACT_16961.1<->REACT_16892.1
ACTB	P60709	PFDN6	O15212	REACT_16961.1<->REACT_17011.1
ACTB	P60709	PFDN6	O15212	REACT_17011.1<->REACT_16961.1
ACTB	P60709	PFDN6	O15212	REACT_16892.1
ACTB	P60709	PFDN6	O15212	REACT_16961.1
ACTB	P60709	TCP1	P17987	REACT_17090.1
ACTB	P60709	TCP1	P17987	REACT_17160.1
ACTB	P60709	TCP1	P17987	REACT_17195.1
ACTB	P60709	TCP1	P17987	REACT_16892.1<->REACT_16961.1
ACTB	P60709	TCP1	P17987	REACT_16909.1<->REACT_16961.1
ACTB	P60709	TCP1	P17987	REACT_16915.1<->REACT_17011.1
ACTB	P60709	TCP1	P17987	REACT_16961.1<->REACT_16892.1
ACTB	P60709	TCP1	P17987	REACT_16961.1<->REACT_16909.1
ACTB	P60709	TCP1	P17987	REACT_16961.1<->REACT_17011.1
ACTB	P60709	TCP1	P17987	REACT_17011.1<->REACT_16915.1
ACTB	P60709	TCP1	P17987	REACT_17011.1<->REACT_16961.1
ACTB	P60709	TCP1	P17987	REACT_16915.1
ACTB	P60709	TCP1	P17987	REACT_16961.1
ACTB	P60709	TUBA1A	Q71U36	REACT_16892.1<->REACT_16961.1
ACTB	P60709	TUBA1A	Q71U36	REACT_16909.1<->REACT_16961.1
ACTB	P60709	TUBA1A	Q71U36	REACT_16961.1<->REACT_16892.1
ACTB	P60709	TUBA1A	Q71U36	REACT_16961.1<->REACT_16909.1
ACTB	P60709	TUBA1A	Q71U36	REACT_16961.1<->REACT_17011.1
ACTB	P60709	TUBA1A	Q71U36	REACT_17011.1<->REACT_16961.1
ACTB	P60709	TUBA1B	P68363	REACT_16909.1<->REACT_16961.1
ACTB	P60709	TUBA1B	P68363	REACT_16961.1<->REACT_16909.1
ACTB	P60709	TUBA1C	Q9BQE3	REACT_16892.1<->REACT_16961.1
ACTB	P60709	TUBA1C	Q9BQE3	REACT_16909.1<->REACT_16961.1
ACTB	P60709	TUBA1C	Q9BQE3	REACT_16961.1<->REACT_16892.1
ACTB	P60709	TUBA1C	Q9BQE3	REACT_16961.1<->REACT_16909.1
ACTB	P60709	TUBA1C	Q9BQE3	REACT_16961.1<->REACT_17011.1
ACTB	P60709	TUBA1C	Q9BQE3	REACT_17011.1<->REACT_16961.1
ACTB	P60709	TUBA3D	Q13748	REACT_16892.1<->REACT_16961.1
ACTB	P60709	TUBA3D	Q13748	REACT_16909.1<->REACT_16961.1
ACTB	P60709	TUBA3D	Q13748	REACT_16961.1<->REACT_16892.1
ACTB	P60709	TUBA3D	Q13748	REACT_16961.1<->REACT_16909.1
ACTB	P60709	TUBA3D	Q13748	REACT_16961.1<->REACT_17011.1
ACTB	P60709	TUBA3D	Q13748	REACT_17011.1<->REACT_16961.1
ACTB	P60709	TUBA4A	P68366	REACT_16892.1<->REACT_16961.1
ACTB	P60709	TUBA4A	P68366	REACT_16909.1<->REACT_16961.1
ACTB	P60709	TUBA4A	P68366	REACT_16961.1<->REACT_16892.1
ACTB	P60709	TUBA4A	P68366	REACT_16961.1<->REACT_16909.1
ACTB	P60709	TUBA4A	P68366	REACT_16961.1<->REACT_17011.1
ACTB	P60709	TUBA4A	P68366	REACT_17011.1<->REACT_16961.1
ACTB	P60709	TUBB2A	Q13885	REACT_16892.1<->REACT_16961.1
ACTB	P60709	TUBB2A	Q13885	REACT_16909.1<->REACT_16961.1
ACTB	P60709	TUBB2A	Q13885	REACT_16961.1<->REACT_16892.1
ACTB	P60709	TUBB2A	Q13885	REACT_16961.1<->REACT_16909.1
ACTB	P60709	TUBB2A	Q13885	REACT_16961.1<->REACT_17011.1
ACTB	P60709	TUBB2A	Q13885	REACT_17011.1<->REACT_16961.1
ACTB	P60709	TUBB2C	P68371	REACT_16892.1<->REACT_16961.1
ACTB	P60709	TUBB2C	P68371	REACT_16909.1<->REACT_16961.1
ACTB	P60709	TUBB2C	P68371	REACT_16961.1<->REACT_16892.1
ACTB	P60709	TUBB2C	P68371	REACT_16961.1<->REACT_16909.1
ACTB	P60709	TUBB2C	P68371	REACT_16961.1<->REACT_17011.1
ACTB	P60709	TUBB2C	P68371	REACT_17011.1<->REACT_16961.1
ACTB	P60709	TUBB3	Q13509	REACT_16892.1<->REACT_16961.1
ACTB	P60709	TUBB3	Q13509	REACT_16909.1<->REACT_16961.1
ACTB	P60709	TUBB3	Q13509	REACT_16961.1<->REACT_16892.1
ACTB	P60709	TUBB3	Q13509	REACT_16961.1<->REACT_16909.1
ACTB	P60709	TUBB3	Q13509	REACT_16961.1<->REACT_17011.1
ACTB	P60709	TUBB3	Q13509	REACT_17011.1<->REACT_16961.1
ACTB	P60709	TUBB4Q	Q99867	REACT_16892.1<->REACT_16961.1
ACTB	P60709	TUBB4Q	Q99867	REACT_16909.1<->REACT_16961.1
ACTB	P60709	TUBB4Q	Q99867	REACT_16961.1<->REACT_16892.1
ACTB	P60709	TUBB4Q	Q99867	REACT_16961.1<->REACT_16909.1
ACTB	P60709	TUBB4Q	Q99867	REACT_16961.1<->REACT_17011.1
ACTB	P60709	TUBB4Q	Q99867	REACT_17011.1<->REACT_16961.1
ACTB	P60709	TUBB6	Q9BUF5	REACT_16892.1<->REACT_16961.1
ACTB	P60709	TUBB6	Q9BUF5	REACT_16909.1<->REACT_16961.1
ACTB	P60709	TUBB6	Q9BUF5	REACT_16961.1<->REACT_16892.1
ACTB	P60709	TUBB6	Q9BUF5	REACT_16961.1<->REACT_16909.1
ACTB	P60709	TUBB6	Q9BUF5	REACT_16961.1<->REACT_17011.1
ACTB	P60709	TUBB6	Q9BUF5	REACT_17011.1<->REACT_16961.1
ACTB	P60709	VBP1	P61758	REACT_18141.1
ACTB	P60709	VBP1	P61758	REACT_16892.1<->REACT_16961.1
ACTB	P60709	VBP1	P61758	REACT_16961.1<->REACT_16892.1
ACTB	P60709	VBP1	P61758	REACT_16961.1<->REACT_17011.1
ACTB	P60709	VBP1	P61758	REACT_17011.1<->REACT_16961.1
ACTB	P60709	VBP1	P61758	REACT_16892.1
ACTB	P60709	VBP1	P61758	REACT_16961.1
ALDH2	P05091	ACSS1	Q9NUB1	REACT_1080.3<->REACT_21284.1
ALDH2	P05091	ACSS1	Q9NUB1	REACT_21284.1<->REACT_1080.3
ARHGEF3	Q9NR81	ABR	Q12979	REACT_10098.1<->REACT_9982.1
ARHGEF3	Q9NR81	ABR	Q12979	REACT_9982.1<->REACT_10098.1
ARHGEF3	Q9NR81	ARAP1	Q96P48	REACT_10098.1<->REACT_9982.1
ARHGEF3	Q9NR81	ARAP1	Q96P48	REACT_9982.1<->REACT_10098.1
ARHGEF3	Q9NR81	ARHGAP1	Q07960	REACT_10098.1<->REACT_9982.1
ARHGEF3	Q9NR81	ARHGAP1	Q07960	REACT_9982.1<->REACT_10098.1
ARHGEF3	Q9NR81	ARHGAP10	A1A4S6	REACT_10098.1<->REACT_9982.1
ARHGEF3	Q9NR81	ARHGAP10	A1A4S6	REACT_9982.1<->REACT_10098.1
ARHGEF3	Q9NR81	ARHGAP11A	Q6P4F7	REACT_10098.1<->REACT_9982.1
ARHGEF3	Q9NR81	ARHGAP11A	Q6P4F7	REACT_9982.1<->REACT_10098.1
ARHGEF3	Q9NR81	ARHGAP12	Q8IWW6	REACT_10098.1<->REACT_9982.1
ARHGEF3	Q9NR81	ARHGAP12	Q8IWW6	REACT_9982.1<->REACT_10098.1
ARHGEF3	Q9NR81	ARHGAP15	Q53QZ3	REACT_10098.1<->REACT_9982.1
ARHGEF3	Q9NR81	ARHGAP15	Q53QZ3	REACT_9982.1<->REACT_10098.1
ARHGEF3	Q9NR81	ARHGAP17	Q68EM7	REACT_10098.1<->REACT_9982.1
ARHGEF3	Q9NR81	ARHGAP17	Q68EM7	REACT_9982.1<->REACT_10098.1
ARHGEF3	Q9NR81	ARHGAP18	Q8N392	REACT_10098.1<->REACT_9982.1
ARHGEF3	Q9NR81	ARHGAP18	Q8N392	REACT_9982.1<->REACT_10098.1
ARHGEF3	Q9NR81	ARHGAP19	Q14CB8	REACT_10098.1<->REACT_9982.1
ARHGEF3	Q9NR81	ARHGAP19	Q14CB8	REACT_9982.1<->REACT_10098.1
ARHGEF3	Q9NR81	ARHGAP25	P42331	REACT_10098.1<->REACT_9982.1
ARHGEF3	Q9NR81	ARHGAP25	P42331	REACT_9982.1<->REACT_10098.1
ARHGEF3	Q9NR81	ARHGAP30	Q7Z6I6	REACT_10098.1<->REACT_9982.1
ARHGEF3	Q9NR81	ARHGAP30	Q7Z6I6	REACT_9982.1<->REACT_10098.1
ARHGEF3	Q9NR81	ARHGAP4	P98171	REACT_10098.1<->REACT_9982.1
ARHGEF3	Q9NR81	ARHGAP4	P98171	REACT_9982.1<->REACT_10098.1
ARHGEF3	Q9NR81	ARHGAP6	O43182	REACT_10098.1<->REACT_9982.1
ARHGEF3	Q9NR81	ARHGAP6	O43182	REACT_9982.1<->REACT_10098.1
ARHGEF3	Q9NR81	ARHGAP9	Q9BRR9	REACT_10098.1<->REACT_9982.1
ARHGEF3	Q9NR81	ARHGAP9	Q9BRR9	REACT_9982.1<->REACT_10098.1
ARHGEF3	Q9NR81	ARHGEF1	Q92888	REACT_19216.2<->REACT_56.4
ARHGEF3	Q9NR81	ARHGEF1	Q92888	REACT_56.4<->REACT_19216.2
ARHGEF3	Q9NR81	ARHGEF12	Q9NZN5	REACT_19158.5<->REACT_19216.2
ARHGEF3	Q9NR81	ARHGEF12	Q9NZN5	REACT_19216.2<->REACT_19158.5
ARHGEF3	Q9NR81	BCR	P11274	REACT_10098.1<->REACT_9982.1
ARHGEF3	Q9NR81	BCR	P11274	REACT_9982.1<->REACT_10098.1
ARHGEF3	Q9NR81	CDC42	P60953	REACT_10098.1<->REACT_10126.2
ARHGEF3	Q9NR81	CDC42	P60953	REACT_10098.1<->REACT_9982.1
ARHGEF3	Q9NR81	CDC42	P60953	REACT_10126.2<->REACT_10098.1
ARHGEF3	Q9NR81	CDC42	P60953	REACT_9982.1<->REACT_10098.1
ARHGEF3	Q9NR81	CDC42	P60953	REACT_10098.1
ARHGEF3	Q9NR81	DEPDC1B	Q8WUY9	REACT_10098.1<->REACT_9982.1
ARHGEF3	Q9NR81	DEPDC1B	Q8WUY9	REACT_9982.1<->REACT_10098.1
ARHGEF3	Q9NR81	DLC1	Q96QB1	REACT_10098.1<->REACT_9982.1
ARHGEF3	Q9NR81	DLC1	Q96QB1	REACT_9982.1<->REACT_10098.1
ARHGEF3	Q9NR81	FAM13A	O94988	REACT_10098.1<->REACT_9982.1
ARHGEF3	Q9NR81	FAM13A	O94988	REACT_9982.1<->REACT_10098.1
ARHGEF3	Q9NR81	G3BP2	Q9UN86	REACT_10098.1<->REACT_9982.1
ARHGEF3	Q9NR81	G3BP2	Q9UN86	REACT_9982.1<->REACT_10098.1
ARHGEF3	Q9NR81	GMIP	Q9P107	REACT_10098.1<->REACT_9982.1
ARHGEF3	Q9NR81	GMIP	Q9P107	REACT_9982.1<->REACT_10098.1
ARHGEF3	Q9NR81	GNA12	Q03113	REACT_19158.5<->REACT_19216.2
ARHGEF3	Q9NR81	GNA12	Q03113	REACT_19216.2<->REACT_19158.5
ARHGEF3	Q9NR81	GNA13	Q14344	REACT_19158.5<->REACT_19216.2
ARHGEF3	Q9NR81	GNA13	Q14344	REACT_19216.2<->REACT_19158.5
ARHGEF3	Q9NR81	GNA13	Q14344	REACT_19216.2<->REACT_56.4
ARHGEF3	Q9NR81	GNA13	Q14344	REACT_56.4<->REACT_19216.2
ARHGEF3	Q9NR81	HMHA1	Q92619	REACT_10098.1<->REACT_9982.1
ARHGEF3	Q9NR81	HMHA1	Q92619	REACT_9982.1<->REACT_10098.1
ARHGEF3	Q9NR81	INPP5B	P32019	REACT_10098.1<->REACT_9982.1
ARHGEF3	Q9NR81	INPP5B	P32019	REACT_9982.1<->REACT_10098.1
ARHGEF3	Q9NR81	KALRN	O60229	REACT_10098.1<->REACT_9982.1
ARHGEF3	Q9NR81	KALRN	O60229	REACT_9982.1<->REACT_10098.1
ARHGEF3	Q9NR81	MYO9A	B2RTY4	REACT_10098.1<->REACT_9982.1
ARHGEF3	Q9NR81	MYO9A	B2RTY4	REACT_9982.1<->REACT_10098.1
ARHGEF3	Q9NR81	OCRL	Q01968	REACT_10098.1<->REACT_9982.1
ARHGEF3	Q9NR81	OCRL	Q01968	REACT_9982.1<->REACT_10098.1
ARHGEF3	Q9NR81	PIK3R2	O00459	REACT_10098.1<->REACT_9982.1
ARHGEF3	Q9NR81	PIK3R2	O00459	REACT_9982.1<->REACT_10098.1
ARHGEF3	Q9NR81	RAC1	P63000	REACT_10098.1<->REACT_10126.2
ARHGEF3	Q9NR81	RAC1	P63000	REACT_10098.1<->REACT_9982.1
ARHGEF3	Q9NR81	RAC1	P63000	REACT_10126.2<->REACT_10098.1
ARHGEF3	Q9NR81	RAC1	P63000	REACT_9982.1<->REACT_10098.1
ARHGEF3	Q9NR81	RAC1	P63000	REACT_10098.1
ARHGEF3	Q9NR81	RAC1	P63000	REACT_13694.1
ARHGEF3	Q9NR81	RAC2	P15153	REACT_10098.1<->REACT_10126.2
ARHGEF3	Q9NR81	RAC2	P15153	REACT_10098.1<->REACT_9982.1
ARHGEF3	Q9NR81	RAC2	P15153	REACT_10126.2<->REACT_10098.1
ARHGEF3	Q9NR81	RAC2	P15153	REACT_9982.1<->REACT_10098.1
ARHGEF3	Q9NR81	RAC2	P15153	REACT_10098.1
ARHGEF3	Q9NR81	RAC3	P60763	REACT_10098.1<->REACT_10126.2
ARHGEF3	Q9NR81	RAC3	P60763	REACT_10098.1<->REACT_9982.1
ARHGEF3	Q9NR81	RAC3	P60763	REACT_10126.2<->REACT_10098.1
ARHGEF3	Q9NR81	RAC3	P60763	REACT_9982.1<->REACT_10098.1
ARHGEF3	Q9NR81	RAC3	P60763	REACT_10098.1
ARHGEF3	Q9NR81	RACGAP1	Q9H0H5	REACT_10098.1<->REACT_9982.1
ARHGEF3	Q9NR81	RACGAP1	Q9H0H5	REACT_9982.1<->REACT_10098.1
ARHGEF3	Q9NR81	RALBP1	Q15311	REACT_10098.1<->REACT_9982.1
ARHGEF3	Q9NR81	RALBP1	Q15311	REACT_9982.1<->REACT_10098.1
ARHGEF3	Q9NR81	RHOA	P61586	REACT_10098.1<->REACT_10126.2
ARHGEF3	Q9NR81	RHOA	P61586	REACT_10098.1<->REACT_9982.1
ARHGEF3	Q9NR81	RHOA	P61586	REACT_10126.2<->REACT_10098.1
ARHGEF3	Q9NR81	RHOA	P61586	REACT_19216.2<->REACT_19389.3
ARHGEF3	Q9NR81	RHOA	P61586	REACT_19389.3<->REACT_19216.2
ARHGEF3	Q9NR81	RHOA	P61586	REACT_9982.1<->REACT_10098.1
ARHGEF3	Q9NR81	RHOA	P61586	REACT_10098.1
ARHGEF3	Q9NR81	RHOA	P61586	REACT_19216.2
ARHGEF3	Q9NR81	RHOB	P62745	REACT_10098.1<->REACT_10126.2
ARHGEF3	Q9NR81	RHOB	P62745	REACT_10098.1<->REACT_9982.1
ARHGEF3	Q9NR81	RHOB	P62745	REACT_10126.2<->REACT_10098.1
ARHGEF3	Q9NR81	RHOB	P62745	REACT_19216.2<->REACT_19389.3
ARHGEF3	Q9NR81	RHOB	P62745	REACT_19389.3<->REACT_19216.2
ARHGEF3	Q9NR81	RHOB	P62745	REACT_9982.1<->REACT_10098.1
ARHGEF3	Q9NR81	RHOB	P62745	REACT_10098.1
ARHGEF3	Q9NR81	RHOB	P62745	REACT_19216.2
ARHGEF3	Q9NR81	RHOC	P08134	REACT_10098.1<->REACT_10126.2
ARHGEF3	Q9NR81	RHOC	P08134	REACT_10098.1<->REACT_9982.1
ARHGEF3	Q9NR81	RHOC	P08134	REACT_10126.2<->REACT_10098.1
ARHGEF3	Q9NR81	RHOC	P08134	REACT_19216.2<->REACT_19389.3
ARHGEF3	Q9NR81	RHOC	P08134	REACT_19389.3<->REACT_19216.2
ARHGEF3	Q9NR81	RHOC	P08134	REACT_9982.1<->REACT_10098.1
ARHGEF3	Q9NR81	RHOC	P08134	REACT_10098.1
ARHGEF3	Q9NR81	RHOC	P08134	REACT_19216.2
ARHGEF3	Q9NR81	RHOF	Q9HBH0	REACT_10098.1<->REACT_10126.2
ARHGEF3	Q9NR81	RHOF	Q9HBH0	REACT_10098.1<->REACT_9982.1
ARHGEF3	Q9NR81	RHOF	Q9HBH0	REACT_10126.2<->REACT_10098.1
ARHGEF3	Q9NR81	RHOF	Q9HBH0	REACT_9982.1<->REACT_10098.1
ARHGEF3	Q9NR81	RHOF	Q9HBH0	REACT_10098.1
ARHGEF3	Q9NR81	RHOG	P84095	REACT_10098.1<->REACT_10126.2
ARHGEF3	Q9NR81	RHOG	P84095	REACT_10098.1<->REACT_9982.1
ARHGEF3	Q9NR81	RHOG	P84095	REACT_10126.2<->REACT_10098.1
ARHGEF3	Q9NR81	RHOG	P84095	REACT_9982.1<->REACT_10098.1
ARHGEF3	Q9NR81	RHOG	P84095	REACT_10098.1
ARHGEF3	Q9NR81	RHOQ	P17081	REACT_10098.1<->REACT_10126.2
ARHGEF3	Q9NR81	RHOQ	P17081	REACT_10098.1<->REACT_9982.1
ARHGEF3	Q9NR81	RHOQ	P17081	REACT_10126.2<->REACT_10098.1
ARHGEF3	Q9NR81	RHOQ	P17081	REACT_9982.1<->REACT_10098.1
ARHGEF3	Q9NR81	RHOQ	P17081	REACT_10098.1
ARHGEF3	Q9NR81	RHOT1	Q8IXI2	REACT_10098.1<->REACT_10126.2
ARHGEF3	Q9NR81	RHOT1	Q8IXI2	REACT_10098.1<->REACT_9982.1
ARHGEF3	Q9NR81	RHOT1	Q8IXI2	REACT_10126.2<->REACT_10098.1
ARHGEF3	Q9NR81	RHOT1	Q8IXI2	REACT_9982.1<->REACT_10098.1
ARHGEF3	Q9NR81	RHOT1	Q8IXI2	REACT_10098.1
ARHGEF3	Q9NR81	RHOT2	Q8IXI1	REACT_10098.1<->REACT_10126.2
ARHGEF3	Q9NR81	RHOT2	Q8IXI1	REACT_10098.1<->REACT_9982.1
ARHGEF3	Q9NR81	RHOT2	Q8IXI1	REACT_10126.2<->REACT_10098.1
ARHGEF3	Q9NR81	RHOT2	Q8IXI1	REACT_9982.1<->REACT_10098.1
ARHGEF3	Q9NR81	RHOT2	Q8IXI1	REACT_10098.1
ARHGEF3	Q9NR81	ROCK1	Q13464	REACT_19216.2<->REACT_19389.3
ARHGEF3	Q9NR81	ROCK1	Q13464	REACT_19389.3<->REACT_19216.2
ARHGEF3	Q9NR81	ROCK2	O75116	REACT_19216.2<->REACT_19389.3
ARHGEF3	Q9NR81	ROCK2	O75116	REACT_19389.3<->REACT_19216.2
ARHGEF3	Q9NR81	SRGAP1	Q7Z6B7	REACT_10098.1<->REACT_9982.1
ARHGEF3	Q9NR81	SRGAP1	Q7Z6B7	REACT_9982.1<->REACT_10098.1
ARHGEF3	Q9NR81	SRGAP2	O75044	REACT_10098.1<->REACT_9982.1
ARHGEF3	Q9NR81	SRGAP2	O75044	REACT_9982.1<->REACT_10098.1
ARHGEF3	Q9NR81	STARD8	Q92502	REACT_10098.1<->REACT_9982.1
ARHGEF3	Q9NR81	STARD8	Q92502	REACT_9982.1<->REACT_10098.1
ARHGEF3	Q9NR81	TRIP10	Q15642	REACT_10098.1<->REACT_9982.1
ARHGEF3	Q9NR81	TRIP10	Q15642	REACT_9982.1<->REACT_10098.1
B2M	P61769	AP1B1	Q10567	REACT_11308.2
B2M	P61769	AP1B1	Q10567	REACT_11657.2
B2M	P61769	AP1B1	Q10567	REACT_11071.2<->REACT_11186.2
B2M	P61769	AP1B1	Q10567	REACT_11186.2<->REACT_11071.2
B2M	P61769	AP1B1	Q10567	REACT_11186.2<->REACT_11229.2
B2M	P61769	AP1B1	Q10567	REACT_11229.2<->REACT_11186.2
B2M	P61769	AP1B1	Q10567	REACT_11186.2
B2M	P61769	AP1G1	O43747	REACT_11308.2
B2M	P61769	AP1G1	O43747	REACT_11657.2
B2M	P61769	AP1G1	O43747	REACT_11071.2<->REACT_11186.2
B2M	P61769	AP1G1	O43747	REACT_11186.2<->REACT_11071.2
B2M	P61769	AP1G1	O43747	REACT_11186.2<->REACT_11229.2
B2M	P61769	AP1G1	O43747	REACT_11229.2<->REACT_11186.2
B2M	P61769	AP1G1	O43747	REACT_11186.2
B2M	P61769	AP1M1	Q9BXS5	REACT_11308.2
B2M	P61769	AP1M1	Q9BXS5	REACT_11657.2
B2M	P61769	AP1M1	Q9BXS5	REACT_11071.2<->REACT_11186.2
B2M	P61769	AP1M1	Q9BXS5	REACT_11186.2<->REACT_11071.2
B2M	P61769	AP1M1	Q9BXS5	REACT_11186.2<->REACT_11229.2
B2M	P61769	AP1M1	Q9BXS5	REACT_11229.2<->REACT_11186.2
B2M	P61769	AP1M1	Q9BXS5	REACT_11186.2
B2M	P61769	AP1S1	P61966	REACT_11308.2
B2M	P61769	AP1S1	P61966	REACT_11657.2
B2M	P61769	AP1S1	P61966	REACT_11071.2<->REACT_11186.2
B2M	P61769	AP1S1	P61966	REACT_11186.2<->REACT_11071.2
B2M	P61769	AP1S1	P61966	REACT_11186.2<->REACT_11229.2
B2M	P61769	AP1S1	P61966	REACT_11229.2<->REACT_11186.2
B2M	P61769	AP1S1	P61966	REACT_11186.2
B2M	P61769	AP1S2	P56377	REACT_11308.2
B2M	P61769	AP1S2	P56377	REACT_11657.2
B2M	P61769	AP1S2	P56377	REACT_11071.2<->REACT_11186.2
B2M	P61769	AP1S2	P56377	REACT_11186.2<->REACT_11071.2
B2M	P61769	AP1S2	P56377	REACT_11186.2<->REACT_11229.2
B2M	P61769	AP1S2	P56377	REACT_11229.2<->REACT_11186.2
B2M	P61769	AP1S2	P56377	REACT_11186.2
B2M	P61769	HLA-A	P01892	REACT_11450.1
B2M	P61769	HLA-A	P01892	REACT_11465.1
B2M	P61769	HLA-A	P01892	REACT_11978.1
B2M	P61769	HLA-A	P01892	REACT_11071.2<->REACT_11186.2
B2M	P61769	HLA-A	P01892	REACT_11186.2<->REACT_11071.2
B2M	P61769	HLA-A	P01892	REACT_11186.2<->REACT_11229.2
B2M	P61769	HLA-A	P01892	REACT_11229.2<->REACT_11186.2
B2M	P61769	HLA-A	P04439	REACT_11450.1
B2M	P61769	HLA-A	P04439	REACT_11726.1
B2M	P61769	HLA-A	P30443	REACT_11450.1
B2M	P61769	HLA-B	Q29718	REACT_11450.1
B2M	P61769	HLA-B	Q29836	REACT_11450.1
B2M	P61769	HLA-B	Q29940	REACT_11450.1
B2M	P61769	HLA-B	Q31610	REACT_11450.1
B2M	P61769	HLA-B	Q31612	REACT_11450.1
B2M	P61769	HLA-B	Q95365	REACT_11450.1
B2M	P61769	HLA-B	Q95365	REACT_11642.1
B2M	P61769	HLA-B	P01889	REACT_11450.1
B2M	P61769	HLA-B	P03989	REACT_11450.1
B2M	P61769	HLA-B	P03989	REACT_11528.1
B2M	P61769	HLA-B	P10319	REACT_11450.1
B2M	P61769	HLA-B	P18463	REACT_11450.1
B2M	P61769	HLA-B	P18464	REACT_11450.1
B2M	P61769	HLA-B	P18465	REACT_11450.1
B2M	P61769	HLA-B	P30460	REACT_11450.1
B2M	P61769	HLA-B	P30461	REACT_11450.1
B2M	P61769	HLA-B	P30462	REACT_11450.1
B2M	P61769	HLA-B	P30464	REACT_11450.1
B2M	P61769	HLA-B	P30466	REACT_11450.1
B2M	P61769	HLA-B	P30475	REACT_11450.1
B2M	P61769	HLA-B	P30479	REACT_11450.1
B2M	P61769	HLA-B	P30480	REACT_11450.1
B2M	P61769	HLA-B	P30481	REACT_11450.1
B2M	P61769	HLA-B	P30483	REACT_11450.1
B2M	P61769	HLA-B	P30484	REACT_11450.1
B2M	P61769	HLA-B	P30485	REACT_11450.1
B2M	P61769	HLA-B	P30487	REACT_11450.1
B2M	P61769	HLA-B	P30488	REACT_11450.1
B2M	P61769	HLA-B	P30490	REACT_11450.1
B2M	P61769	HLA-B	P30491	REACT_11450.1
B2M	P61769	HLA-B	P30492	REACT_11450.1
B2M	P61769	HLA-B	P30493	REACT_11450.1
B2M	P61769	HLA-B	P30495	REACT_11450.1
B2M	P61769	HLA-B	P30498	REACT_11450.1
B2M	P61769	HLA-B	P30685	REACT_11450.1
B2M	P61769	HLA-B	Q04826	REACT_11450.1
B2M	P61769	HLA-C	Q29963	REACT_11450.1
B2M	P61769	HLA-C	Q9TNN7	REACT_11450.1
B2M	P61769	HLA-C	P04222	REACT_11404.1
B2M	P61769	HLA-C	P04222	REACT_11450.1
B2M	P61769	HLA-C	P10321	REACT_11450.1
B2M	P61769	HLA-C	P30504	REACT_11388.1
B2M	P61769	HLA-C	P30504	REACT_11450.1
B2M	P61769	HLA-E	P13747	REACT_11450.1
B2M	P61769	HLA-E	P13747	REACT_11603.1
B2M	P61769	PACS1	Q6VY07	REACT_11308.2
B2M	P61769	PACS1	Q6VY07	REACT_11657.2
B2M	P61769	PACS1	Q6VY07	REACT_11071.2<->REACT_11186.2
B2M	P61769	PACS1	Q6VY07	REACT_11186.2<->REACT_11071.2
B2M	P61769	PACS1	Q6VY07	REACT_11186.2<->REACT_11229.2
B2M	P61769	PACS1	Q6VY07	REACT_11229.2<->REACT_11186.2
B2M	P61769	PACS1	Q6VY07	REACT_11186.2
B2M	P61769	TYROBP	O43914	REACT_11521.1
B2M	P61769	TYROBP	O43914	REACT_11864.1
B2M	P61769	TYROBP	O43914	REACT_11077.1
B2M	P61769	TYROBP	O43914	REACT_11176.1
BCL2L1	Q07817	BAD	Q92934	REACT_21559.1
BCL2L1	Q07817	BAD	Q92934	REACT_21278.1
BCL2L1	Q07817	BBC3	Q9BXH1	REACT_21559.1
BCL2L1	Q07817	BBC3	Q9BXH1	REACT_21278.1
BCL2L1	Q07817	BID	P55957	REACT_21559.1
BCL2L1	Q07817	BID	P55957	REACT_21278.1
BCL2L1	Q07817	PMAIP1	Q13794	REACT_21559.1
BCL2L1	Q07817	PMAIP1	Q13794	REACT_21278.1
BIRC2	Q13490	APAF1	O14727	REACT_12045.1<->REACT_1460.5
BIRC2	Q13490	APAF1	O14727	REACT_1460.5<->REACT_12045.1
BIRC2	Q13490	CASP3	P42574	REACT_12045.1<->REACT_1300.3
BIRC2	Q13490	CASP3	P42574	REACT_12045.1<->REACT_1460.5
BIRC2	Q13490	CASP3	P42574	REACT_1300.3<->REACT_12045.1
BIRC2	Q13490	CASP3	P42574	REACT_1460.5<->REACT_12045.1
BIRC2	Q13490	CASP3	P42574	REACT_12045.1
BIRC2	Q13490	CASP9	P55211	REACT_12045.1<->REACT_1460.5
BIRC2	Q13490	CASP9	P55211	REACT_1460.5<->REACT_12045.1
BIRC2	Q13490	CYCS	P99999	REACT_12045.1<->REACT_1460.5
BIRC2	Q13490	CYCS	P99999	REACT_1460.5<->REACT_12045.1
BIRC2	Q13490	DIABLO	Q9NR28	REACT_12045.1<->REACT_1300.3
BIRC2	Q13490	DIABLO	Q9NR28	REACT_1300.3<->REACT_12045.1
BIRC2	Q13490	XIAP	P98170	REACT_12045.1<->REACT_1300.3
BIRC2	Q13490	XIAP	P98170	REACT_1300.3<->REACT_12045.1
C3	P01024	ADCY3	O60266	REACT_15538.3<->REACT_19147.2
C3	P01024	ADCY3	O60266	REACT_19147.2<->REACT_15538.3
C3	P01024	ADCY3	O60266	REACT_19222.3<->REACT_22239.2
C3	P01024	ADCY3	O60266	REACT_22239.2<->REACT_19222.3
C3	P01024	ADCY6	O43306	REACT_15538.3<->REACT_19147.2
C3	P01024	ADCY6	O43306	REACT_19147.2<->REACT_15538.3
C3	P01024	ADCY6	O43306	REACT_19222.3<->REACT_22239.2
C3	P01024	ADCY6	O43306	REACT_22239.2<->REACT_19222.3
C3	P01024	ADCY7	P51828	REACT_15538.3<->REACT_19147.2
C3	P01024	ADCY7	P51828	REACT_19147.2<->REACT_15538.3
C3	P01024	ADCY7	P51828	REACT_19222.3<->REACT_22239.2
C3	P01024	ADCY7	P51828	REACT_22239.2<->REACT_19222.3
C3	P01024	ADORA2A	P29274	REACT_18299.2<->REACT_22289.2
C3	P01024	ADORA2A	P29274	REACT_22289.2<->REACT_18299.2
C3	P01024	ADORA2B	P29275	REACT_18299.2<->REACT_22289.2
C3	P01024	ADORA2B	P29275	REACT_22289.2<->REACT_18299.2
C3	P01024	ADRA2A	P08913	REACT_15538.3<->REACT_22239.2
C3	P01024	ADRA2A	P08913	REACT_15538.3<->REACT_22289.2
C3	P01024	ADRA2A	P08913	REACT_21294.2<->REACT_22289.2
C3	P01024	ADRA2A	P08913	REACT_22239.2<->REACT_15538.3
C3	P01024	ADRA2A	P08913	REACT_22289.2<->REACT_15538.3
C3	P01024	ADRA2A	P08913	REACT_22289.2<->REACT_21294.2
C3	P01024	ADRA2A	P08913	REACT_15538.3
C3	P01024	ADRA2A	P08913	REACT_22239.2
C3	P01024	AGTR1	P30556	REACT_14853.1<->REACT_22289.2
C3	P01024	AGTR1	P30556	REACT_22289.2<->REACT_14853.1
C3	P01024	ANXA1	P04083	REACT_15538.3<->REACT_22239.2
C3	P01024	ANXA1	P04083	REACT_15538.3<->REACT_22289.2
C3	P01024	ANXA1	P04083	REACT_18373.3<->REACT_22289.2
C3	P01024	ANXA1	P04083	REACT_21294.2<->REACT_22289.2
C3	P01024	ANXA1	P04083	REACT_21406.2<->REACT_22289.2
C3	P01024	ANXA1	P04083	REACT_22239.2<->REACT_15538.3
C3	P01024	ANXA1	P04083	REACT_22289.2<->REACT_15538.3
C3	P01024	ANXA1	P04083	REACT_22289.2<->REACT_18373.3
C3	P01024	ANXA1	P04083	REACT_22289.2<->REACT_21294.2
C3	P01024	ANXA1	P04083	REACT_22289.2<->REACT_21406.2
C3	P01024	ANXA1	P04083	REACT_15538.3
C3	P01024	APP	P05067	REACT_15538.3<->REACT_22239.2
C3	P01024	APP	P05067	REACT_15538.3<->REACT_22289.2
C3	P01024	APP	P05067	REACT_18373.3<->REACT_22289.2
C3	P01024	APP	P05067	REACT_21294.2<->REACT_22289.2
C3	P01024	APP	P05067	REACT_22239.2<->REACT_15538.3
C3	P01024	APP	P05067	REACT_22289.2<->REACT_15538.3
C3	P01024	APP	P05067	REACT_22289.2<->REACT_18373.3
C3	P01024	APP	P05067	REACT_22289.2<->REACT_21294.2
C3	P01024	APP	P05067	REACT_15538.3
C3	P01024	ARHGEF1	Q92888	REACT_15538.3<->REACT_56.4
C3	P01024	ARHGEF1	Q92888	REACT_56.4<->REACT_15538.3
C3	P01024	ARHGEF12	Q9NZN5	REACT_15538.3<->REACT_19158.5
C3	P01024	ARHGEF12	Q9NZN5	REACT_19158.5<->REACT_15538.3
C3	P01024	C3AR1	Q16581	REACT_21565.1
C3	P01024	C3AR1	Q16581	REACT_15538.3<->REACT_22239.2
C3	P01024	C3AR1	Q16581	REACT_15538.3<->REACT_22289.2
C3	P01024	C3AR1	Q16581	REACT_21294.2<->REACT_22289.2
C3	P01024	C3AR1	Q16581	REACT_21294.2<->REACT_7990.2
C3	P01024	C3AR1	Q16581	REACT_22239.2<->REACT_15538.3
C3	P01024	C3AR1	Q16581	REACT_22289.2<->REACT_15538.3
C3	P01024	C3AR1	Q16581	REACT_22289.2<->REACT_21294.2
C3	P01024	C3AR1	Q16581	REACT_7990.2<->REACT_21294.2
C3	P01024	C3AR1	Q16581	REACT_15538.3
C3	P01024	C3AR1	Q16581	REACT_21294.2
C3	P01024	C3AR1	Q16581	REACT_22239.2
C3	P01024	C5	P01031	REACT_14799.1<->REACT_22289.2
C3	P01024	C5	P01031	REACT_14799.1<->REACT_7989.1
C3	P01024	C5	P01031	REACT_15538.3<->REACT_22239.2
C3	P01024	C5	P01031	REACT_15538.3<->REACT_22289.2
C3	P01024	C5	P01031	REACT_21294.2<->REACT_22289.2
C3	P01024	C5	P01031	REACT_22239.2<->REACT_15538.3
C3	P01024	C5	P01031	REACT_22289.2<->REACT_14799.1
C3	P01024	C5	P01031	REACT_22289.2<->REACT_15538.3
C3	P01024	C5	P01031	REACT_22289.2<->REACT_21294.2
C3	P01024	C5	P01031	REACT_7976.2<->REACT_7989.1
C3	P01024	C5	P01031	REACT_7986.1<->REACT_7989.1
C3	P01024	C5	P01031	REACT_7989.1<->REACT_14799.1
C3	P01024	C5	P01031	REACT_7989.1<->REACT_7976.2
C3	P01024	C5	P01031	REACT_7989.1<->REACT_7986.1
C3	P01024	C5	P01031	REACT_7989.1<->REACT_8022.2
C3	P01024	C5	P01031	REACT_8022.2<->REACT_7989.1
C3	P01024	C5	P01031	REACT_15538.3
C3	P01024	C5	P01031	REACT_7989.1
C3	P01024	CCL23	P55773	REACT_15538.3<->REACT_22239.2
C3	P01024	CCL23	P55773	REACT_15538.3<->REACT_22289.2
C3	P01024	CCL23	P55773	REACT_18373.3<->REACT_22289.2
C3	P01024	CCL23	P55773	REACT_21294.2<->REACT_22289.2
C3	P01024	CCL23	P55773	REACT_22239.2<->REACT_15538.3
C3	P01024	CCL23	P55773	REACT_22289.2<->REACT_15538.3
C3	P01024	CCL23	P55773	REACT_22289.2<->REACT_18373.3
C3	P01024	CCL23	P55773	REACT_22289.2<->REACT_21294.2
C3	P01024	CCL23	P55773	REACT_15538.3
C3	P01024	CCL5	P13501	REACT_14847.1<->REACT_22289.2
C3	P01024	CCL5	P13501	REACT_15538.3<->REACT_22239.2
C3	P01024	CCL5	P13501	REACT_15538.3<->REACT_22289.2
C3	P01024	CCL5	P13501	REACT_21294.2<->REACT_22289.2
C3	P01024	CCL5	P13501	REACT_22239.2<->REACT_15538.3
C3	P01024	CCL5	P13501	REACT_22289.2<->REACT_14847.1
C3	P01024	CCL5	P13501	REACT_22289.2<->REACT_15538.3
C3	P01024	CCL5	P13501	REACT_22289.2<->REACT_21294.2
C3	P01024	CCL5	P13501	REACT_15538.3
C3	P01024	CFD	P00746	REACT_7948.1<->REACT_7981.1
C3	P01024	CFD	P00746	REACT_7966.1<->REACT_8026.1
C3	P01024	CFD	P00746	REACT_7981.1<->REACT_7948.1
C3	P01024	CFD	P00746	REACT_7981.1<->REACT_8013.1
C3	P01024	CFD	P00746	REACT_8013.1<->REACT_7981.1
C3	P01024	CFD	P00746	REACT_8018.1<->REACT_8026.1
C3	P01024	CFD	P00746	REACT_8026.1<->REACT_7966.1
C3	P01024	CFD	P00746	REACT_8026.1<->REACT_8018.1
C3	P01024	CFD	P00746	REACT_7981.1
C3	P01024	CFD	P00746	REACT_8026.1
C3	P01024	CXCL2	P19875	REACT_14784.1<->REACT_22289.2
C3	P01024	CXCL2	P19875	REACT_15538.3<->REACT_22239.2
C3	P01024	CXCL2	P19875	REACT_15538.3<->REACT_22289.2
C3	P01024	CXCL2	P19875	REACT_21294.2<->REACT_22289.2
C3	P01024	CXCL2	P19875	REACT_22239.2<->REACT_15538.3
C3	P01024	CXCL2	P19875	REACT_22289.2<->REACT_14784.1
C3	P01024	CXCL2	P19875	REACT_22289.2<->REACT_15538.3
C3	P01024	CXCL2	P19875	REACT_22289.2<->REACT_21294.2
C3	P01024	CXCL2	P19875	REACT_15538.3
C3	P01024	CXCR4	P61073	REACT_14783.1<->REACT_22289.2
C3	P01024	CXCR4	P61073	REACT_15538.3<->REACT_22239.2
C3	P01024	CXCR4	P61073	REACT_15538.3<->REACT_22289.2
C3	P01024	CXCR4	P61073	REACT_21294.2<->REACT_22289.2
C3	P01024	CXCR4	P61073	REACT_22239.2<->REACT_15538.3
C3	P01024	CXCR4	P61073	REACT_22289.2<->REACT_14783.1
C3	P01024	CXCR4	P61073	REACT_22289.2<->REACT_15538.3
C3	P01024	CXCR4	P61073	REACT_22289.2<->REACT_21294.2
C3	P01024	CXCR4	P61073	REACT_15538.3
C3	P01024	CXCR4	P61073	REACT_22239.2
C3	P01024	GABBR1	Q9UBS5	REACT_15538.3<->REACT_22239.2
C3	P01024	GABBR1	Q9UBS5	REACT_15538.3<->REACT_22289.2
C3	P01024	GABBR1	Q9UBS5	REACT_21294.2<->REACT_22289.2
C3	P01024	GABBR1	Q9UBS5	REACT_22239.2<->REACT_15538.3
C3	P01024	GABBR1	Q9UBS5	REACT_22289.2<->REACT_15538.3
C3	P01024	GABBR1	Q9UBS5	REACT_22289.2<->REACT_21294.2
C3	P01024	GABBR1	Q9UBS5	REACT_15538.3
C3	P01024	GABBR1	Q9UBS5	REACT_22239.2
C3	P01024	GAL	P22466	REACT_15538.3<->REACT_22239.2
C3	P01024	GAL	P22466	REACT_15538.3<->REACT_22289.2
C3	P01024	GAL	P22466	REACT_21294.2<->REACT_22289.2
C3	P01024	GAL	P22466	REACT_22239.2<->REACT_15538.3
C3	P01024	GAL	P22466	REACT_22289.2<->REACT_15538.3
C3	P01024	GAL	P22466	REACT_22289.2<->REACT_21294.2
C3	P01024	GAL	P22466	REACT_15538.3
C3	P01024	GNA12	Q03113	REACT_15538.3<->REACT_19123.4
C3	P01024	GNA12	Q03113	REACT_15538.3<->REACT_19158.5
C3	P01024	GNA12	Q03113	REACT_19123.4<->REACT_15538.3
C3	P01024	GNA12	Q03113	REACT_19158.5<->REACT_15538.3
C3	P01024	GNA13	Q14344	REACT_15538.3<->REACT_19123.4
C3	P01024	GNA13	Q14344	REACT_15538.3<->REACT_19158.5
C3	P01024	GNA13	Q14344	REACT_15538.3<->REACT_56.4
C3	P01024	GNA13	Q14344	REACT_19123.4<->REACT_15538.3
C3	P01024	GNA13	Q14344	REACT_19158.5<->REACT_15538.3
C3	P01024	GNA13	Q14344	REACT_56.4<->REACT_15538.3
C3	P01024	GNAI1	P63096	REACT_22813.1
C3	P01024	GNAI1	P63096	REACT_23190.1
C3	P01024	GNAI1	P63096	REACT_15538.3<->REACT_22239.2
C3	P01024	GNAI1	P63096	REACT_15538.3<->REACT_22289.2
C3	P01024	GNAI1	P63096	REACT_19219.3<->REACT_22239.2
C3	P01024	GNAI1	P63096	REACT_19222.3<->REACT_22239.2
C3	P01024	GNAI1	P63096	REACT_21294.2<->REACT_22289.2
C3	P01024	GNAI1	P63096	REACT_22239.2<->REACT_15538.3
C3	P01024	GNAI1	P63096	REACT_22239.2<->REACT_19219.3
C3	P01024	GNAI1	P63096	REACT_22239.2<->REACT_19222.3
C3	P01024	GNAI1	P63096	REACT_22289.2<->REACT_15538.3
C3	P01024	GNAI1	P63096	REACT_22289.2<->REACT_21294.2
C3	P01024	GNAI1	P63096	REACT_15538.3
C3	P01024	GNAI1	P63096	REACT_22239.2
C3	P01024	GNAI1	P63096	REACT_22289.2
C3	P01024	GNAI2	P04899	REACT_22813.1
C3	P01024	GNAI2	P04899	REACT_23190.1
C3	P01024	GNAI2	P04899	REACT_15538.3<->REACT_22239.2
C3	P01024	GNAI2	P04899	REACT_15538.3<->REACT_22289.2
C3	P01024	GNAI2	P04899	REACT_19219.3<->REACT_22239.2
C3	P01024	GNAI2	P04899	REACT_19222.3<->REACT_22239.2
C3	P01024	GNAI2	P04899	REACT_21294.2<->REACT_22289.2
C3	P01024	GNAI2	P04899	REACT_22239.2<->REACT_15538.3
C3	P01024	GNAI2	P04899	REACT_22239.2<->REACT_19219.3
C3	P01024	GNAI2	P04899	REACT_22239.2<->REACT_19222.3
C3	P01024	GNAI2	P04899	REACT_22289.2<->REACT_15538.3
C3	P01024	GNAI2	P04899	REACT_22289.2<->REACT_21294.2
C3	P01024	GNAI2	P04899	REACT_15538.3
C3	P01024	GNAI2	P04899	REACT_22239.2
C3	P01024	GNAI2	P04899	REACT_22289.2
C3	P01024	GNAI3	P08754	REACT_22813.1
C3	P01024	GNAI3	P08754	REACT_23190.1
C3	P01024	GNAI3	P08754	REACT_15538.3<->REACT_22239.2
C3	P01024	GNAI3	P08754	REACT_15538.3<->REACT_22289.2
C3	P01024	GNAI3	P08754	REACT_19219.3<->REACT_22239.2
C3	P01024	GNAI3	P08754	REACT_19222.3<->REACT_22239.2
C3	P01024	GNAI3	P08754	REACT_21294.2<->REACT_22289.2
C3	P01024	GNAI3	P08754	REACT_22239.2<->REACT_15538.3
C3	P01024	GNAI3	P08754	REACT_22239.2<->REACT_19219.3
C3	P01024	GNAI3	P08754	REACT_22239.2<->REACT_19222.3
C3	P01024	GNAI3	P08754	REACT_22289.2<->REACT_15538.3
C3	P01024	GNAI3	P08754	REACT_22289.2<->REACT_21294.2
C3	P01024	GNAI3	P08754	REACT_15538.3
C3	P01024	GNAI3	P08754	REACT_22239.2
C3	P01024	GNAI3	P08754	REACT_22289.2
C3	P01024	GNB1	P62873	REACT_22813.1
C3	P01024	GNB1	P62873	REACT_23190.1
C3	P01024	GNB1	P62873	REACT_15538.3<->REACT_19150.4
C3	P01024	GNB1	P62873	REACT_15538.3<->REACT_19289.4
C3	P01024	GNB1	P62873	REACT_15538.3<->REACT_22239.2
C3	P01024	GNB1	P62873	REACT_15538.3<->REACT_22289.2
C3	P01024	GNB1	P62873	REACT_19150.4<->REACT_15538.3
C3	P01024	GNB1	P62873	REACT_19289.4<->REACT_15538.3
C3	P01024	GNB1	P62873	REACT_21294.2<->REACT_22289.2
C3	P01024	GNB1	P62873	REACT_22239.2<->REACT_15538.3
C3	P01024	GNB1	P62873	REACT_22289.2<->REACT_15538.3
C3	P01024	GNB1	P62873	REACT_22289.2<->REACT_21294.2
C3	P01024	GNB1	P62873	REACT_15538.3
C3	P01024	GNB1	P62873	REACT_22239.2
C3	P01024	GNB1	P62873	REACT_22289.2
C3	P01024	GPR44	Q9Y5Y4	REACT_15538.3<->REACT_22239.2
C3	P01024	GPR44	Q9Y5Y4	REACT_15538.3<->REACT_22289.2
C3	P01024	GPR44	Q9Y5Y4	REACT_21294.2<->REACT_22289.2
C3	P01024	GPR44	Q9Y5Y4	REACT_22239.2<->REACT_15538.3
C3	P01024	GPR44	Q9Y5Y4	REACT_22289.2<->REACT_15538.3
C3	P01024	GPR44	Q9Y5Y4	REACT_22289.2<->REACT_21294.2
C3	P01024	GPR44	Q9Y5Y4	REACT_15538.3
C3	P01024	GPR44	Q9Y5Y4	REACT_22239.2
C3	P01024	HEBP1	Q9NRV9	REACT_15538.3<->REACT_22239.2
C3	P01024	HEBP1	Q9NRV9	REACT_15538.3<->REACT_22289.2
C3	P01024	HEBP1	Q9NRV9	REACT_21294.2<->REACT_22289.2
C3	P01024	HEBP1	Q9NRV9	REACT_21406.2<->REACT_22289.2
C3	P01024	HEBP1	Q9NRV9	REACT_22239.2<->REACT_15538.3
C3	P01024	HEBP1	Q9NRV9	REACT_22289.2<->REACT_15538.3
C3	P01024	HEBP1	Q9NRV9	REACT_22289.2<->REACT_21294.2
C3	P01024	HEBP1	Q9NRV9	REACT_22289.2<->REACT_21406.2
C3	P01024	HEBP1	Q9NRV9	REACT_15538.3
C3	P01024	IFITM1	P13164	REACT_11584.1
C3	P01024	IFITM1	P13164	REACT_11121.1
C3	P01024	IL8	P10145	REACT_14782.1<->REACT_22289.2
C3	P01024	IL8	P10145	REACT_14784.1<->REACT_22289.2
C3	P01024	IL8	P10145	REACT_15538.3<->REACT_22239.2
C3	P01024	IL8	P10145	REACT_15538.3<->REACT_22289.2
C3	P01024	IL8	P10145	REACT_21294.2<->REACT_22289.2
C3	P01024	IL8	P10145	REACT_22239.2<->REACT_15538.3
C3	P01024	IL8	P10145	REACT_22289.2<->REACT_14782.1
C3	P01024	IL8	P10145	REACT_22289.2<->REACT_14784.1
C3	P01024	IL8	P10145	REACT_22289.2<->REACT_15538.3
C3	P01024	IL8	P10145	REACT_22289.2<->REACT_21294.2
C3	P01024	IL8	P10145	REACT_15538.3
C3	P01024	LPAR2	Q9HBW0	REACT_15538.3<->REACT_22239.2
C3	P01024	LPAR2	Q9HBW0	REACT_15538.3<->REACT_22289.2
C3	P01024	LPAR2	Q9HBW0	REACT_21294.2<->REACT_22289.2
C3	P01024	LPAR2	Q9HBW0	REACT_22239.2<->REACT_15538.3
C3	P01024	LPAR2	Q9HBW0	REACT_22289.2<->REACT_15538.3
C3	P01024	LPAR2	Q9HBW0	REACT_22289.2<->REACT_21294.2
C3	P01024	LPAR2	Q9HBW0	REACT_15538.3
C3	P01024	LPAR2	Q9HBW0	REACT_22239.2
C3	P01024	PLCB2	Q00722	REACT_15538.3<->REACT_19150.4
C3	P01024	PLCB2	Q00722	REACT_19150.4<->REACT_15538.3
C3	P01024	PLCB3	Q01970	REACT_15538.3<->REACT_19150.4
C3	P01024	PLCB3	Q01970	REACT_19150.4<->REACT_15538.3
C3	P01024	PTGER3	P43115	REACT_15538.3<->REACT_22239.2
C3	P01024	PTGER3	P43115	REACT_15538.3<->REACT_22289.2
C3	P01024	PTGER3	P43115	REACT_21294.2<->REACT_22289.2
C3	P01024	PTGER3	P43115	REACT_22239.2<->REACT_15538.3
C3	P01024	PTGER3	P43115	REACT_22289.2<->REACT_15538.3
C3	P01024	PTGER3	P43115	REACT_22289.2<->REACT_21294.2
C3	P01024	PTGER3	P43115	REACT_15538.3
C3	P01024	PTGER3	P43115	REACT_22239.2
C3	P01024	S1PR4	O95977	REACT_15538.3<->REACT_22239.2
C3	P01024	S1PR4	O95977	REACT_15538.3<->REACT_22289.2
C3	P01024	S1PR4	O95977	REACT_21294.2<->REACT_22289.2
C3	P01024	S1PR4	O95977	REACT_22239.2<->REACT_15538.3
C3	P01024	S1PR4	O95977	REACT_22289.2<->REACT_15538.3
C3	P01024	S1PR4	O95977	REACT_22289.2<->REACT_21294.2
C3	P01024	S1PR4	O95977	REACT_15538.3
C3	P01024	S1PR4	O95977	REACT_22239.2
C3	P01024	SSTR2	P30874	REACT_14807.1<->REACT_22289.2
C3	P01024	SSTR2	P30874	REACT_15538.3<->REACT_22239.2
C3	P01024	SSTR2	P30874	REACT_15538.3<->REACT_22289.2
C3	P01024	SSTR2	P30874	REACT_21294.2<->REACT_22289.2
C3	P01024	SSTR2	P30874	REACT_22239.2<->REACT_15538.3
C3	P01024	SSTR2	P30874	REACT_22289.2<->REACT_14807.1
C3	P01024	SSTR2	P30874	REACT_22289.2<->REACT_15538.3
C3	P01024	SSTR2	P30874	REACT_22289.2<->REACT_21294.2
C3	P01024	SSTR2	P30874	REACT_15538.3
C3	P01024	SSTR2	P30874	REACT_22239.2
CAP1	Q01518	ABL1	P00519	REACT_20355.1
CAP1	Q01518	ABL1	P00519	REACT_19260.2<->REACT_19396.2
CAP1	Q01518	ABL1	P00519	REACT_19396.2<->REACT_19260.2
CAP1	Q01518	ABL1	P00519	REACT_19260.2
CAP1	Q01518	ROBO1	Q9Y6N7	REACT_20355.1
CAP1	Q01518	ROBO1	Q9Y6N7	REACT_19260.2<->REACT_19396.2
CAP1	Q01518	ROBO1	Q9Y6N7	REACT_19396.2<->REACT_19260.2
CAP1	Q01518	ROBO1	Q9Y6N7	REACT_19260.2
CD81	P60033	IFITM1	P13164	REACT_11777.1
CDKN2C	P42773	CDK4	P11802	REACT_8076.1
CDKN2C	P42773	CDK4	P11802	REACT_7947.1
CDKN2C	P42773	CDK6	Q00534	REACT_8076.1
CDKN2C	P42773	CDK6	Q00534	REACT_7947.1
COX5A	P20674	ATP5A1	P25705	REACT_1985.2<->REACT_6149.1
COX5A	P20674	ATP5A1	P25705	REACT_6149.1<->REACT_1985.2
COX5A	P20674	ATP5B	P06576	REACT_1985.2<->REACT_6149.1
COX5A	P20674	ATP5B	P06576	REACT_6149.1<->REACT_1985.2
COX5A	P20674	ATP5C1	P36542	REACT_1985.2<->REACT_6149.1
COX5A	P20674	ATP5C1	P36542	REACT_6149.1<->REACT_1985.2
COX5A	P20674	ATP5D	P30049	REACT_1985.2<->REACT_6149.1
COX5A	P20674	ATP5D	P30049	REACT_6149.1<->REACT_1985.2
COX5A	P20674	ATP5E	P56381	REACT_1985.2<->REACT_6149.1
COX5A	P20674	ATP5E	P56381	REACT_6149.1<->REACT_1985.2
COX5A	P20674	ATP5F1	P24539	REACT_1985.2<->REACT_6149.1
COX5A	P20674	ATP5F1	P24539	REACT_6149.1<->REACT_1985.2
COX5A	P20674	ATP5G1	P05496	REACT_1985.2<->REACT_6149.1
COX5A	P20674	ATP5G1	P05496	REACT_6149.1<->REACT_1985.2
COX5A	P20674	ATP5H	O75947	REACT_1985.2<->REACT_6149.1
COX5A	P20674	ATP5H	O75947	REACT_6149.1<->REACT_1985.2
COX5A	P20674	ATP5I	P56385	REACT_1985.2<->REACT_6149.1
COX5A	P20674	ATP5I	P56385	REACT_6149.1<->REACT_1985.2
COX5A	P20674	ATP5J	P18859	REACT_1985.2<->REACT_6149.1
COX5A	P20674	ATP5J	P18859	REACT_6149.1<->REACT_1985.2
COX5A	P20674	ATP5J2	P56134	REACT_1985.2<->REACT_6149.1
COX5A	P20674	ATP5J2	P56134	REACT_6149.1<->REACT_1985.2
COX5A	P20674	ATP5L	O75964	REACT_1985.2<->REACT_6149.1
COX5A	P20674	ATP5L	O75964	REACT_6149.1<->REACT_1985.2
COX5A	P20674	ATP5O	P48047	REACT_1985.2<->REACT_6149.1
COX5A	P20674	ATP5O	P48047	REACT_6149.1<->REACT_1985.2
COX5A	P20674	COX4I1	P13073	REACT_6661.1
COX5A	P20674	COX5B	P10606	REACT_6661.1
COX5A	P20674	COX6A1	P12074	REACT_6661.1
COX5A	P20674	COX6B1	P14854	REACT_6661.1
COX5A	P20674	COX6C	P09669	REACT_6661.1
COX5A	P20674	COX7A2L	O14548	REACT_6661.1
COX5A	P20674	COX7B	P24311	REACT_6661.1
COX5A	P20674	COX7C	P15954	REACT_6661.1
COX5A	P20674	COX8A	P10176	REACT_6661.1
COX5A	P20674	CYC1	P08574	REACT_6149.1<->REACT_6300.1
COX5A	P20674	CYC1	P08574	REACT_6300.1<->REACT_6149.1
COX5A	P20674	CYCS	P99999	REACT_6149.1<->REACT_6300.1
COX5A	P20674	CYCS	P99999	REACT_6300.1<->REACT_6149.1
COX5A	P20674	CYCS	P99999	REACT_6149.1
COX5A	P20674	UCP2	P55851	REACT_6149.1<->REACT_6312.2
COX5A	P20674	UCP2	P55851	REACT_6312.2<->REACT_6149.1
COX5A	P20674	UQCRB	P14927	REACT_6149.1<->REACT_6300.1
COX5A	P20674	UQCRB	P14927	REACT_6300.1<->REACT_6149.1
COX5A	P20674	UQCRC1	P31930	REACT_6149.1<->REACT_6300.1
COX5A	P20674	UQCRC1	P31930	REACT_6300.1<->REACT_6149.1
COX5A	P20674	UQCRC2	P22695	REACT_6149.1<->REACT_6300.1
COX5A	P20674	UQCRC2	P22695	REACT_6300.1<->REACT_6149.1
COX5A	P20674	UQCRFS1	P47985	REACT_6149.1<->REACT_6300.1
COX5A	P20674	UQCRFS1	P47985	REACT_6300.1<->REACT_6149.1
COX5A	P20674	UQCRH	P07919	REACT_6149.1<->REACT_6300.1
COX5A	P20674	UQCRH	P07919	REACT_6300.1<->REACT_6149.1
COX5A	P20674	UQCRQ	O14949	REACT_6149.1<->REACT_6300.1
COX5A	P20674	UQCRQ	O14949	REACT_6300.1<->REACT_6149.1
CTNNA1	P35221	ABL1	P00519	REACT_21587.1
CTNNA1	P35221	ABL1	P00519	REACT_21282.2<->REACT_21341.2
CTNNA1	P35221	ABL1	P00519	REACT_21341.2<->REACT_21282.2
CTNNA1	P35221	ABL1	P00519	REACT_21341.2<->REACT_21386.2
CTNNA1	P35221	ABL1	P00519	REACT_21386.2<->REACT_21341.2
CTNNA1	P35221	ABL1	P00519	REACT_21341.2
CTNNA1	P35221	BNIP2	Q12982	REACT_21887.1
CTNNA1	P35221	BNIP2	Q12982	REACT_21249.2<->REACT_21336.2
CTNNA1	P35221	BNIP2	Q12982	REACT_21282.2<->REACT_21341.2
CTNNA1	P35221	BNIP2	Q12982	REACT_21336.2<->REACT_21249.2
CTNNA1	P35221	BNIP2	Q12982	REACT_21336.2<->REACT_21371.1
CTNNA1	P35221	BNIP2	Q12982	REACT_21341.2<->REACT_21282.2
CTNNA1	P35221	BNIP2	Q12982	REACT_21341.2<->REACT_21386.2
CTNNA1	P35221	BNIP2	Q12982	REACT_21371.1<->REACT_21336.2
CTNNA1	P35221	BNIP2	Q12982	REACT_21371.1<->REACT_21386.2
CTNNA1	P35221	BNIP2	Q12982	REACT_21386.2<->REACT_21341.2
CTNNA1	P35221	BNIP2	Q12982	REACT_21386.2<->REACT_21371.1
CTNNA1	P35221	BNIP2	Q12982	REACT_21336.2
CTNNA1	P35221	CDC42	P60953	REACT_22063.1
CTNNA1	P35221	CDC42	P60953	REACT_21249.2<->REACT_21336.2
CTNNA1	P35221	CDC42	P60953	REACT_21282.2<->REACT_21341.2
CTNNA1	P35221	CDC42	P60953	REACT_21336.2<->REACT_21249.2
CTNNA1	P35221	CDC42	P60953	REACT_21341.2<->REACT_21282.2
CTNNA1	P35221	CDC42	P60953	REACT_21341.2<->REACT_21386.2
CTNNA1	P35221	CDC42	P60953	REACT_21371.1<->REACT_21386.2
CTNNA1	P35221	CDC42	P60953	REACT_21386.2<->REACT_21341.2
CTNNA1	P35221	CDC42	P60953	REACT_21386.2<->REACT_21371.1
CTNNA1	P35221	CDC42	P60953	REACT_21249.2
CTNNA1	P35221	CDH1	P12830	REACT_20065.1
CTNNA1	P35221	CDH1	P12830	REACT_19131.1
CTNNA1	P35221	CDH9	Q9ULB4	REACT_20065.1
CTNNA1	P35221	CDH9	Q9ULB4	REACT_19131.1
CTNNA1	P35221	CTNNB1	P35222	REACT_21249.2<->REACT_21336.2
CTNNA1	P35221	CTNNB1	P35222	REACT_21282.2<->REACT_21341.2
CTNNA1	P35221	CTNNB1	P35222	REACT_21336.2<->REACT_21249.2
CTNNA1	P35221	CTNNB1	P35222	REACT_21336.2<->REACT_21371.1
CTNNA1	P35221	CTNNB1	P35222	REACT_21341.2<->REACT_21282.2
CTNNA1	P35221	CTNNB1	P35222	REACT_21341.2<->REACT_21386.2
CTNNA1	P35221	CTNNB1	P35222	REACT_21371.1<->REACT_21336.2
CTNNA1	P35221	CTNNB1	P35222	REACT_21371.1<->REACT_21386.2
CTNNA1	P35221	CTNNB1	P35222	REACT_21386.2<->REACT_21341.2
CTNNA1	P35221	CTNNB1	P35222	REACT_21386.2<->REACT_21371.1
CTNNA1	P35221	JUP	P14923	REACT_20065.1
CTNNA1	P35221	JUP	P14923	REACT_19131.1
CTNNA1	P35221	MAPK12	P53778	REACT_21610.2
CTNNA1	P35221	MAPK12	P53778	REACT_21750.1
CTNNA1	P35221	MAPK12	P53778	REACT_21282.2<->REACT_21341.2
CTNNA1	P35221	MAPK12	P53778	REACT_21341.2<->REACT_21282.2
CTNNA1	P35221	MAPK12	P53778	REACT_21282.2
CTNNA1	P35221	MAPK14	Q16539	REACT_21610.2
CTNNA1	P35221	MAPK14	Q16539	REACT_21750.1
CTNNA1	P35221	MAPK14	Q16539	REACT_21282.2<->REACT_21341.2
CTNNA1	P35221	MAPK14	Q16539	REACT_21341.2<->REACT_21282.2
CTNNA1	P35221	MAPK14	Q16539	REACT_21282.2
CTNNA1	P35221	SPAG9	O60271	REACT_21868.1
CTNNA1	P35221	SPAG9	O60271	REACT_21282.2<->REACT_21341.2
CTNNA1	P35221	SPAG9	O60271	REACT_21341.2<->REACT_21282.2
CTNNA1	P35221	SPAG9	O60271	REACT_21341.2<->REACT_21386.2
CTNNA1	P35221	SPAG9	O60271	REACT_21371.1<->REACT_21386.2
CTNNA1	P35221	SPAG9	O60271	REACT_21386.2<->REACT_21341.2
CTNNA1	P35221	SPAG9	O60271	REACT_21386.2<->REACT_21371.1
CTNNA1	P35221	SPAG9	O60271	REACT_21386.2
E2F2	Q14209	CCND1	P24385	REACT_1882.4<->REACT_96.4
E2F2	Q14209	CCND1	P24385	REACT_96.4<->REACT_1882.4
E2F2	Q14209	CCND1	P24385	REACT_1882.4
E2F2	Q14209	CCNH	P51946	REACT_1882.4<->REACT_96.4
E2F2	Q14209	CCNH	P51946	REACT_96.4<->REACT_1882.4
E2F2	Q14209	CDK4	P11802	REACT_1882.4<->REACT_96.4
E2F2	Q14209	CDK4	P11802	REACT_96.4<->REACT_1882.4
E2F2	Q14209	CDK4	P11802	REACT_1882.4
E2F2	Q14209	CDK7	P50613	REACT_1882.4<->REACT_96.4
E2F2	Q14209	CDK7	P50613	REACT_96.4<->REACT_1882.4
E2F2	Q14209	CDKN1A	P38936	REACT_1882.4<->REACT_96.4
E2F2	Q14209	CDKN1A	P38936	REACT_96.4<->REACT_1882.4
E2F2	Q14209	CDKN1A	P38936	REACT_1882.4
E2F2	Q14209	CDKN1B	P46527	REACT_1882.4<->REACT_96.4
E2F2	Q14209	CDKN1B	P46527	REACT_96.4<->REACT_1882.4
E2F2	Q14209	CDKN1B	P46527	REACT_1882.4
E2F2	Q14209	MNAT1	P51948	REACT_1882.4<->REACT_96.4
E2F2	Q14209	MNAT1	P51948	REACT_96.4<->REACT_1882.4
E2F2	Q14209	RB1	P06400	REACT_4483.2
E2F2	Q14209	RB1	P06400	REACT_1882.4
E2F2	Q14209	TFDP1	Q14186	REACT_2896.1
E2F2	Q14209	TFDP1	Q14186	REACT_4483.2
ENO1	P06733	PGAM1	P18669	REACT_1400.3<->REACT_576.4
ENO1	P06733	PGAM1	P18669	REACT_2018.4<->REACT_766.4
ENO1	P06733	PGAM1	P18669	REACT_576.4<->REACT_1400.3
ENO1	P06733	PGAM1	P18669	REACT_766.4<->REACT_2018.4
ENO1	P06733	PKM2	P14618	REACT_1400.3<->REACT_1524.2
ENO1	P06733	PKM2	P14618	REACT_1524.2<->REACT_1400.3
ENO1	P06733	SLC25A1	P53007	REACT_14780.1<->REACT_2018.4
ENO1	P06733	SLC25A1	P53007	REACT_2018.4<->REACT_14780.1
F2RL2	O00254	ADRA1A	P35348	REACT_15291.3<->REACT_22263.2
F2RL2	O00254	ADRA1A	P35348	REACT_15291.3<->REACT_22436.2
F2RL2	O00254	ADRA1A	P35348	REACT_16992.1<->REACT_22436.2
F2RL2	O00254	ADRA1A	P35348	REACT_22263.2<->REACT_15291.3
F2RL2	O00254	ADRA1A	P35348	REACT_22436.2<->REACT_15291.3
F2RL2	O00254	ADRA1A	P35348	REACT_22436.2<->REACT_16992.1
F2RL2	O00254	ADRA1A	P35348	REACT_15291.3
F2RL2	O00254	AGTR1	P30556	REACT_14853.1<->REACT_22436.2
F2RL2	O00254	AGTR1	P30556	REACT_15291.3<->REACT_22263.2
F2RL2	O00254	AGTR1	P30556	REACT_15291.3<->REACT_22436.2
F2RL2	O00254	AGTR1	P30556	REACT_22263.2<->REACT_15291.3
F2RL2	O00254	AGTR1	P30556	REACT_22436.2<->REACT_14853.1
F2RL2	O00254	AGTR1	P30556	REACT_22436.2<->REACT_15291.3
F2RL2	O00254	AGTR1	P30556	REACT_15291.3
F2RL2	O00254	ANXA1	P04083	REACT_15291.3<->REACT_22263.2
F2RL2	O00254	ANXA1	P04083	REACT_15291.3<->REACT_22436.2
F2RL2	O00254	ANXA1	P04083	REACT_22263.2<->REACT_15291.3
F2RL2	O00254	ANXA1	P04083	REACT_22436.2<->REACT_15291.3
F2RL2	O00254	ANXA1	P04083	REACT_15291.3
F2RL2	O00254	ANXA1	P04083	REACT_22263.2
F2RL2	O00254	APP	P05067	REACT_15291.3<->REACT_22263.2
F2RL2	O00254	APP	P05067	REACT_15291.3<->REACT_22436.2
F2RL2	O00254	APP	P05067	REACT_22263.2<->REACT_15291.3
F2RL2	O00254	APP	P05067	REACT_22436.2<->REACT_15291.3
F2RL2	O00254	APP	P05067	REACT_15291.3
F2RL2	O00254	APP	P05067	REACT_22263.2
F2RL2	O00254	ARHGEF1	Q92888	REACT_23796.1<->REACT_56.4
F2RL2	O00254	ARHGEF1	Q92888	REACT_56.4<->REACT_23796.1
F2RL2	O00254	ARHGEF12	Q9NZN5	REACT_19158.5<->REACT_23796.1
F2RL2	O00254	ARHGEF12	Q9NZN5	REACT_23796.1<->REACT_19158.5
F2RL2	O00254	ARRB1	P49407	REACT_23835.2<->REACT_72.5
F2RL2	O00254	ARRB1	P49407	REACT_72.5<->REACT_23835.2
F2RL2	O00254	CCL23	P55773	REACT_15291.3<->REACT_22263.2
F2RL2	O00254	CCL23	P55773	REACT_15291.3<->REACT_22436.2
F2RL2	O00254	CCL23	P55773	REACT_22263.2<->REACT_15291.3
F2RL2	O00254	CCL23	P55773	REACT_22436.2<->REACT_15291.3
F2RL2	O00254	CCL23	P55773	REACT_15291.3
F2RL2	O00254	CCL23	P55773	REACT_22263.2
F2RL2	O00254	F2R	P25116	REACT_1430.4<->REACT_23818.1
F2RL2	O00254	F2R	P25116	REACT_1430.4<->REACT_23902.1
F2RL2	O00254	F2R	P25116	REACT_15291.3<->REACT_22263.2
F2RL2	O00254	F2R	P25116	REACT_15291.3<->REACT_22436.2
F2RL2	O00254	F2R	P25116	REACT_22263.2<->REACT_15291.3
F2RL2	O00254	F2R	P25116	REACT_22436.2<->REACT_15291.3
F2RL2	O00254	F2R	P25116	REACT_23796.1<->REACT_637.4
F2RL2	O00254	F2R	P25116	REACT_23805.2<->REACT_72.5
F2RL2	O00254	F2R	P25116	REACT_23818.1<->REACT_1430.4
F2RL2	O00254	F2R	P25116	REACT_23835.2<->REACT_72.5
F2RL2	O00254	F2R	P25116	REACT_23839.1<->REACT_637.4
F2RL2	O00254	F2R	P25116	REACT_23839.1<->REACT_72.5
F2RL2	O00254	F2R	P25116	REACT_23902.1<->REACT_1430.4
F2RL2	O00254	F2R	P25116	REACT_23902.1<->REACT_72.5
F2RL2	O00254	F2R	P25116	REACT_637.4<->REACT_23796.1
F2RL2	O00254	F2R	P25116	REACT_637.4<->REACT_23839.1
F2RL2	O00254	F2R	P25116	REACT_72.5<->REACT_23805.2
F2RL2	O00254	F2R	P25116	REACT_72.5<->REACT_23835.2
F2RL2	O00254	F2R	P25116	REACT_72.5<->REACT_23839.1
F2RL2	O00254	F2R	P25116	REACT_72.5<->REACT_23902.1
F2RL2	O00254	F2R	P25116	REACT_1430.4
F2RL2	O00254	F2R	P25116	REACT_15291.3
F2RL2	O00254	F2R	P25116	REACT_637.4
F2RL2	O00254	F2R	P25116	REACT_72.5
F2RL2	O00254	F2RL1	P55085	REACT_15291.3<->REACT_22263.2
F2RL2	O00254	F2RL1	P55085	REACT_15291.3<->REACT_22436.2
F2RL2	O00254	F2RL1	P55085	REACT_22263.2<->REACT_15291.3
F2RL2	O00254	F2RL1	P55085	REACT_22436.2<->REACT_15291.3
F2RL2	O00254	F2RL1	P55085	REACT_15291.3
F2RL2	O00254	GNA11	P29992	REACT_17562.2
F2RL2	O00254	GNA11	P29992	REACT_17676.2
F2RL2	O00254	GNA11	P29992	REACT_22589.1
F2RL2	O00254	GNA11	P29992	REACT_22865.1
F2RL2	O00254	GNA11	P29992	REACT_1430.4<->REACT_23818.1
F2RL2	O00254	GNA11	P29992	REACT_1430.4<->REACT_23902.1
F2RL2	O00254	GNA11	P29992	REACT_15291.3<->REACT_22263.2
F2RL2	O00254	GNA11	P29992	REACT_15291.3<->REACT_22436.2
F2RL2	O00254	GNA11	P29992	REACT_19172.5<->REACT_22263.2
F2RL2	O00254	GNA11	P29992	REACT_19172.5<->REACT_23818.1
F2RL2	O00254	GNA11	P29992	REACT_19186.4<->REACT_22263.2
F2RL2	O00254	GNA11	P29992	REACT_19186.4<->REACT_23818.1
F2RL2	O00254	GNA11	P29992	REACT_19213.4<->REACT_22263.2
F2RL2	O00254	GNA11	P29992	REACT_19213.4<->REACT_23818.1
F2RL2	O00254	GNA11	P29992	REACT_19270.5<->REACT_22263.2
F2RL2	O00254	GNA11	P29992	REACT_19270.5<->REACT_23818.1
F2RL2	O00254	GNA11	P29992	REACT_19301.5<->REACT_22263.2
F2RL2	O00254	GNA11	P29992	REACT_19301.5<->REACT_23818.1
F2RL2	O00254	GNA11	P29992	REACT_19325.5<->REACT_22263.2
F2RL2	O00254	GNA11	P29992	REACT_19325.5<->REACT_23818.1
F2RL2	O00254	GNA11	P29992	REACT_22263.2<->REACT_15291.3
F2RL2	O00254	GNA11	P29992	REACT_22263.2<->REACT_19172.5
F2RL2	O00254	GNA11	P29992	REACT_22263.2<->REACT_19186.4
F2RL2	O00254	GNA11	P29992	REACT_22263.2<->REACT_19213.4
F2RL2	O00254	GNA11	P29992	REACT_22263.2<->REACT_19270.5
F2RL2	O00254	GNA11	P29992	REACT_22263.2<->REACT_19301.5
F2RL2	O00254	GNA11	P29992	REACT_22263.2<->REACT_19325.5
F2RL2	O00254	GNA11	P29992	REACT_22436.2<->REACT_15291.3
F2RL2	O00254	GNA11	P29992	REACT_23818.1<->REACT_1430.4
F2RL2	O00254	GNA11	P29992	REACT_23818.1<->REACT_19172.5
F2RL2	O00254	GNA11	P29992	REACT_23818.1<->REACT_19186.4
F2RL2	O00254	GNA11	P29992	REACT_23818.1<->REACT_19213.4
F2RL2	O00254	GNA11	P29992	REACT_23818.1<->REACT_19270.5
F2RL2	O00254	GNA11	P29992	REACT_23818.1<->REACT_19301.5
F2RL2	O00254	GNA11	P29992	REACT_23818.1<->REACT_19325.5
F2RL2	O00254	GNA11	P29992	REACT_23902.1<->REACT_1430.4
F2RL2	O00254	GNA11	P29992	REACT_23902.1<->REACT_72.5
F2RL2	O00254	GNA11	P29992	REACT_72.5<->REACT_23902.1
F2RL2	O00254	GNA11	P29992	REACT_1430.4
F2RL2	O00254	GNA11	P29992	REACT_15291.3
F2RL2	O00254	GNA11	P29992	REACT_22263.2
F2RL2	O00254	GNA11	P29992	REACT_22436.2
F2RL2	O00254	GNA11	P29992	REACT_23818.1
F2RL2	O00254	GNA11	P29992	REACT_23902.1
F2RL2	O00254	GNA12	Q03113	REACT_17549.2
F2RL2	O00254	GNA12	Q03113	REACT_18059.2
F2RL2	O00254	GNA12	Q03113	REACT_19123.4<->REACT_23796.1
F2RL2	O00254	GNA12	Q03113	REACT_19158.5<->REACT_23796.1
F2RL2	O00254	GNA12	Q03113	REACT_23796.1<->REACT_19123.4
F2RL2	O00254	GNA12	Q03113	REACT_23796.1<->REACT_19158.5
F2RL2	O00254	GNA12	Q03113	REACT_23796.1<->REACT_637.4
F2RL2	O00254	GNA12	Q03113	REACT_23839.1<->REACT_637.4
F2RL2	O00254	GNA12	Q03113	REACT_23839.1<->REACT_72.5
F2RL2	O00254	GNA12	Q03113	REACT_637.4<->REACT_23796.1
F2RL2	O00254	GNA12	Q03113	REACT_637.4<->REACT_23839.1
F2RL2	O00254	GNA12	Q03113	REACT_72.5<->REACT_23839.1
F2RL2	O00254	GNA12	Q03113	REACT_23796.1
F2RL2	O00254	GNA12	Q03113	REACT_23839.1
F2RL2	O00254	GNA12	Q03113	REACT_637.4
F2RL2	O00254	GNA13	Q14344	REACT_17549.2
F2RL2	O00254	GNA13	Q14344	REACT_18059.2
F2RL2	O00254	GNA13	Q14344	REACT_19123.4<->REACT_23796.1
F2RL2	O00254	GNA13	Q14344	REACT_19158.5<->REACT_23796.1
F2RL2	O00254	GNA13	Q14344	REACT_23796.1<->REACT_19123.4
F2RL2	O00254	GNA13	Q14344	REACT_23796.1<->REACT_19158.5
F2RL2	O00254	GNA13	Q14344	REACT_23796.1<->REACT_56.4
F2RL2	O00254	GNA13	Q14344	REACT_23796.1<->REACT_637.4
F2RL2	O00254	GNA13	Q14344	REACT_23839.1<->REACT_637.4
F2RL2	O00254	GNA13	Q14344	REACT_23839.1<->REACT_72.5
F2RL2	O00254	GNA13	Q14344	REACT_56.4<->REACT_23796.1
F2RL2	O00254	GNA13	Q14344	REACT_637.4<->REACT_23796.1
F2RL2	O00254	GNA13	Q14344	REACT_637.4<->REACT_23839.1
F2RL2	O00254	GNA13	Q14344	REACT_72.5<->REACT_23839.1
F2RL2	O00254	GNA13	Q14344	REACT_23796.1
F2RL2	O00254	GNA13	Q14344	REACT_23839.1
F2RL2	O00254	GNA13	Q14344	REACT_637.4
F2RL2	O00254	GNA15	P30679	REACT_17562.2
F2RL2	O00254	GNA15	P30679	REACT_17676.2
F2RL2	O00254	GNA15	P30679	REACT_22589.1
F2RL2	O00254	GNA15	P30679	REACT_22865.1
F2RL2	O00254	GNA15	P30679	REACT_1430.4<->REACT_23818.1
F2RL2	O00254	GNA15	P30679	REACT_1430.4<->REACT_23902.1
F2RL2	O00254	GNA15	P30679	REACT_15291.3<->REACT_22263.2
F2RL2	O00254	GNA15	P30679	REACT_15291.3<->REACT_22436.2
F2RL2	O00254	GNA15	P30679	REACT_19172.5<->REACT_22263.2
F2RL2	O00254	GNA15	P30679	REACT_19172.5<->REACT_23818.1
F2RL2	O00254	GNA15	P30679	REACT_19186.4<->REACT_22263.2
F2RL2	O00254	GNA15	P30679	REACT_19186.4<->REACT_23818.1
F2RL2	O00254	GNA15	P30679	REACT_19213.4<->REACT_22263.2
F2RL2	O00254	GNA15	P30679	REACT_19213.4<->REACT_23818.1
F2RL2	O00254	GNA15	P30679	REACT_19270.5<->REACT_22263.2
F2RL2	O00254	GNA15	P30679	REACT_19270.5<->REACT_23818.1
F2RL2	O00254	GNA15	P30679	REACT_19301.5<->REACT_22263.2
F2RL2	O00254	GNA15	P30679	REACT_19301.5<->REACT_23818.1
F2RL2	O00254	GNA15	P30679	REACT_19325.5<->REACT_22263.2
F2RL2	O00254	GNA15	P30679	REACT_19325.5<->REACT_23818.1
F2RL2	O00254	GNA15	P30679	REACT_22263.2<->REACT_15291.3
F2RL2	O00254	GNA15	P30679	REACT_22263.2<->REACT_19172.5
F2RL2	O00254	GNA15	P30679	REACT_22263.2<->REACT_19186.4
F2RL2	O00254	GNA15	P30679	REACT_22263.2<->REACT_19213.4
F2RL2	O00254	GNA15	P30679	REACT_22263.2<->REACT_19270.5
F2RL2	O00254	GNA15	P30679	REACT_22263.2<->REACT_19301.5
F2RL2	O00254	GNA15	P30679	REACT_22263.2<->REACT_19325.5
F2RL2	O00254	GNA15	P30679	REACT_22436.2<->REACT_15291.3
F2RL2	O00254	GNA15	P30679	REACT_23818.1<->REACT_1430.4
F2RL2	O00254	GNA15	P30679	REACT_23818.1<->REACT_19172.5
F2RL2	O00254	GNA15	P30679	REACT_23818.1<->REACT_19186.4
F2RL2	O00254	GNA15	P30679	REACT_23818.1<->REACT_19213.4
F2RL2	O00254	GNA15	P30679	REACT_23818.1<->REACT_19270.5
F2RL2	O00254	GNA15	P30679	REACT_23818.1<->REACT_19301.5
F2RL2	O00254	GNA15	P30679	REACT_23818.1<->REACT_19325.5
F2RL2	O00254	GNA15	P30679	REACT_23902.1<->REACT_1430.4
F2RL2	O00254	GNA15	P30679	REACT_23902.1<->REACT_72.5
F2RL2	O00254	GNA15	P30679	REACT_72.5<->REACT_23902.1
F2RL2	O00254	GNA15	P30679	REACT_1430.4
F2RL2	O00254	GNA15	P30679	REACT_15291.3
F2RL2	O00254	GNA15	P30679	REACT_22263.2
F2RL2	O00254	GNA15	P30679	REACT_22436.2
F2RL2	O00254	GNA15	P30679	REACT_23818.1
F2RL2	O00254	GNA15	P30679	REACT_23902.1
F2RL2	O00254	GNAQ	P50148	REACT_17562.2
F2RL2	O00254	GNAQ	P50148	REACT_17676.2
F2RL2	O00254	GNAQ	P50148	REACT_22589.1
F2RL2	O00254	GNAQ	P50148	REACT_22865.1
F2RL2	O00254	GNAQ	P50148	REACT_1430.4<->REACT_23818.1
F2RL2	O00254	GNAQ	P50148	REACT_1430.4<->REACT_23902.1
F2RL2	O00254	GNAQ	P50148	REACT_15291.3<->REACT_22263.2
F2RL2	O00254	GNAQ	P50148	REACT_15291.3<->REACT_22436.2
F2RL2	O00254	GNAQ	P50148	REACT_19172.5<->REACT_22263.2
F2RL2	O00254	GNAQ	P50148	REACT_19172.5<->REACT_23818.1
F2RL2	O00254	GNAQ	P50148	REACT_19186.4<->REACT_22263.2
F2RL2	O00254	GNAQ	P50148	REACT_19186.4<->REACT_23818.1
F2RL2	O00254	GNAQ	P50148	REACT_19213.4<->REACT_22263.2
F2RL2	O00254	GNAQ	P50148	REACT_19213.4<->REACT_23818.1
F2RL2	O00254	GNAQ	P50148	REACT_19270.5<->REACT_22263.2
F2RL2	O00254	GNAQ	P50148	REACT_19270.5<->REACT_23818.1
F2RL2	O00254	GNAQ	P50148	REACT_19301.5<->REACT_22263.2
F2RL2	O00254	GNAQ	P50148	REACT_19301.5<->REACT_23818.1
F2RL2	O00254	GNAQ	P50148	REACT_19325.5<->REACT_22263.2
F2RL2	O00254	GNAQ	P50148	REACT_19325.5<->REACT_23818.1
F2RL2	O00254	GNAQ	P50148	REACT_22263.2<->REACT_15291.3
F2RL2	O00254	GNAQ	P50148	REACT_22263.2<->REACT_19172.5
F2RL2	O00254	GNAQ	P50148	REACT_22263.2<->REACT_19186.4
F2RL2	O00254	GNAQ	P50148	REACT_22263.2<->REACT_19213.4
F2RL2	O00254	GNAQ	P50148	REACT_22263.2<->REACT_19270.5
F2RL2	O00254	GNAQ	P50148	REACT_22263.2<->REACT_19301.5
F2RL2	O00254	GNAQ	P50148	REACT_22263.2<->REACT_19325.5
F2RL2	O00254	GNAQ	P50148	REACT_22436.2<->REACT_15291.3
F2RL2	O00254	GNAQ	P50148	REACT_23818.1<->REACT_1430.4
F2RL2	O00254	GNAQ	P50148	REACT_23818.1<->REACT_19172.5
F2RL2	O00254	GNAQ	P50148	REACT_23818.1<->REACT_19186.4
F2RL2	O00254	GNAQ	P50148	REACT_23818.1<->REACT_19213.4
F2RL2	O00254	GNAQ	P50148	REACT_23818.1<->REACT_19270.5
F2RL2	O00254	GNAQ	P50148	REACT_23818.1<->REACT_19301.5
F2RL2	O00254	GNAQ	P50148	REACT_23818.1<->REACT_19325.5
F2RL2	O00254	GNAQ	P50148	REACT_23902.1<->REACT_1430.4
F2RL2	O00254	GNAQ	P50148	REACT_23902.1<->REACT_72.5
F2RL2	O00254	GNAQ	P50148	REACT_72.5<->REACT_23902.1
F2RL2	O00254	GNAQ	P50148	REACT_1430.4
F2RL2	O00254	GNAQ	P50148	REACT_15291.3
F2RL2	O00254	GNAQ	P50148	REACT_22263.2
F2RL2	O00254	GNAQ	P50148	REACT_22436.2
F2RL2	O00254	GNAQ	P50148	REACT_23818.1
F2RL2	O00254	GNAQ	P50148	REACT_23902.1
F2RL2	O00254	GNB1	P62873	REACT_17549.2
F2RL2	O00254	GNB1	P62873	REACT_17562.2
F2RL2	O00254	GNB1	P62873	REACT_17676.2
F2RL2	O00254	GNB1	P62873	REACT_18059.2
F2RL2	O00254	GNB1	P62873	REACT_22589.1
F2RL2	O00254	GNB1	P62873	REACT_22865.1
F2RL2	O00254	GNB1	P62873	REACT_1430.4<->REACT_23818.1
F2RL2	O00254	GNB1	P62873	REACT_1430.4<->REACT_23902.1
F2RL2	O00254	GNB1	P62873	REACT_15291.3<->REACT_19150.4
F2RL2	O00254	GNB1	P62873	REACT_15291.3<->REACT_19289.4
F2RL2	O00254	GNB1	P62873	REACT_15291.3<->REACT_22263.2
F2RL2	O00254	GNB1	P62873	REACT_15291.3<->REACT_22436.2
F2RL2	O00254	GNB1	P62873	REACT_19150.4<->REACT_15291.3
F2RL2	O00254	GNB1	P62873	REACT_19150.4<->REACT_23796.1
F2RL2	O00254	GNB1	P62873	REACT_19150.4<->REACT_23818.1
F2RL2	O00254	GNB1	P62873	REACT_19289.4<->REACT_15291.3
F2RL2	O00254	GNB1	P62873	REACT_19289.4<->REACT_23796.1
F2RL2	O00254	GNB1	P62873	REACT_19289.4<->REACT_23818.1
F2RL2	O00254	GNB1	P62873	REACT_22263.2<->REACT_15291.3
F2RL2	O00254	GNB1	P62873	REACT_22436.2<->REACT_15291.3
F2RL2	O00254	GNB1	P62873	REACT_23796.1<->REACT_19150.4
F2RL2	O00254	GNB1	P62873	REACT_23796.1<->REACT_19289.4
F2RL2	O00254	GNB1	P62873	REACT_23796.1<->REACT_637.4
F2RL2	O00254	GNB1	P62873	REACT_23818.1<->REACT_1430.4
F2RL2	O00254	GNB1	P62873	REACT_23818.1<->REACT_19150.4
F2RL2	O00254	GNB1	P62873	REACT_23818.1<->REACT_19289.4
F2RL2	O00254	GNB1	P62873	REACT_23839.1<->REACT_637.4
F2RL2	O00254	GNB1	P62873	REACT_23839.1<->REACT_72.5
F2RL2	O00254	GNB1	P62873	REACT_23902.1<->REACT_1430.4
F2RL2	O00254	GNB1	P62873	REACT_23902.1<->REACT_72.5
F2RL2	O00254	GNB1	P62873	REACT_637.4<->REACT_23796.1
F2RL2	O00254	GNB1	P62873	REACT_637.4<->REACT_23839.1
F2RL2	O00254	GNB1	P62873	REACT_72.5<->REACT_23839.1
F2RL2	O00254	GNB1	P62873	REACT_72.5<->REACT_23902.1
F2RL2	O00254	GNB1	P62873	REACT_1430.4
F2RL2	O00254	GNB1	P62873	REACT_15291.3
F2RL2	O00254	GNB1	P62873	REACT_22263.2
F2RL2	O00254	GNB1	P62873	REACT_22436.2
F2RL2	O00254	GNB1	P62873	REACT_23796.1
F2RL2	O00254	GNB1	P62873	REACT_23818.1
F2RL2	O00254	GNB1	P62873	REACT_23839.1
F2RL2	O00254	GNB1	P62873	REACT_23902.1
F2RL2	O00254	GNB1	P62873	REACT_637.4
F2RL2	O00254	GNRH1	P01148	REACT_15291.3<->REACT_22263.2
F2RL2	O00254	GNRH1	P01148	REACT_15291.3<->REACT_22436.2
F2RL2	O00254	GNRH1	P01148	REACT_17010.1<->REACT_22436.2
F2RL2	O00254	GNRH1	P01148	REACT_22263.2<->REACT_15291.3
F2RL2	O00254	GNRH1	P01148	REACT_22436.2<->REACT_15291.3
F2RL2	O00254	GNRH1	P01148	REACT_22436.2<->REACT_17010.1
F2RL2	O00254	GNRH1	P01148	REACT_15291.3
F2RL2	O00254	GNRH1	P01148	REACT_22263.2
F2RL2	O00254	GRK5	P34947	REACT_19325.5<->REACT_22263.2
F2RL2	O00254	GRK5	P34947	REACT_19325.5<->REACT_23818.1
F2RL2	O00254	GRK5	P34947	REACT_22263.2<->REACT_19325.5
F2RL2	O00254	GRK5	P34947	REACT_23818.1<->REACT_19325.5
F2RL2	O00254	HTR2A	P28223	REACT_15291.3<->REACT_22263.2
F2RL2	O00254	HTR2A	P28223	REACT_15291.3<->REACT_22436.2
F2RL2	O00254	HTR2A	P28223	REACT_16879.1<->REACT_22436.2
F2RL2	O00254	HTR2A	P28223	REACT_22263.2<->REACT_15291.3
F2RL2	O00254	HTR2A	P28223	REACT_22436.2<->REACT_15291.3
F2RL2	O00254	HTR2A	P28223	REACT_22436.2<->REACT_16879.1
F2RL2	O00254	HTR2A	P28223	REACT_15291.3
F2RL2	O00254	KALRN	O60229	REACT_19301.5<->REACT_22263.2
F2RL2	O00254	KALRN	O60229	REACT_19301.5<->REACT_23818.1
F2RL2	O00254	KALRN	O60229	REACT_22263.2<->REACT_19301.5
F2RL2	O00254	KALRN	O60229	REACT_23818.1<->REACT_19301.5
F2RL2	O00254	LPAR2	Q9HBW0	REACT_15291.3<->REACT_22263.2
F2RL2	O00254	LPAR2	Q9HBW0	REACT_15291.3<->REACT_22436.2
F2RL2	O00254	LPAR2	Q9HBW0	REACT_22263.2<->REACT_15291.3
F2RL2	O00254	LPAR2	Q9HBW0	REACT_22436.2<->REACT_15291.3
F2RL2	O00254	LPAR2	Q9HBW0	REACT_15291.3
F2RL2	O00254	LPAR4	Q99677	REACT_15291.3<->REACT_22263.2
F2RL2	O00254	LPAR4	Q99677	REACT_15291.3<->REACT_22436.2
F2RL2	O00254	LPAR4	Q99677	REACT_18317.2<->REACT_22436.2
F2RL2	O00254	LPAR4	Q99677	REACT_22263.2<->REACT_15291.3
F2RL2	O00254	LPAR4	Q99677	REACT_22436.2<->REACT_15291.3
F2RL2	O00254	LPAR4	Q99677	REACT_22436.2<->REACT_18317.2
F2RL2	O00254	LPAR4	Q99677	REACT_15291.3
F2RL2	O00254	LTB4R	Q15722	REACT_15291.3<->REACT_22263.2
F2RL2	O00254	LTB4R	Q15722	REACT_15291.3<->REACT_22436.2
F2RL2	O00254	LTB4R	Q15722	REACT_22263.2<->REACT_15291.3
F2RL2	O00254	LTB4R	Q15722	REACT_22436.2<->REACT_15291.3
F2RL2	O00254	LTB4R	Q15722	REACT_15291.3
F2RL2	O00254	NMB	P08949	REACT_14812.1<->REACT_22436.2
F2RL2	O00254	NMB	P08949	REACT_15291.3<->REACT_22263.2
F2RL2	O00254	NMB	P08949	REACT_15291.3<->REACT_22436.2
F2RL2	O00254	NMB	P08949	REACT_22263.2<->REACT_15291.3
F2RL2	O00254	NMB	P08949	REACT_22436.2<->REACT_14812.1
F2RL2	O00254	NMB	P08949	REACT_22436.2<->REACT_15291.3
F2RL2	O00254	NMB	P08949	REACT_15291.3
F2RL2	O00254	NMB	P08949	REACT_22263.2
F2RL2	O00254	NPSR1	Q6W5P4	REACT_15291.3<->REACT_22263.2
F2RL2	O00254	NPSR1	Q6W5P4	REACT_15291.3<->REACT_22436.2
F2RL2	O00254	NPSR1	Q6W5P4	REACT_21295.2<->REACT_22436.2
F2RL2	O00254	NPSR1	Q6W5P4	REACT_22263.2<->REACT_15291.3
F2RL2	O00254	NPSR1	Q6W5P4	REACT_22436.2<->REACT_15291.3
F2RL2	O00254	NPSR1	Q6W5P4	REACT_22436.2<->REACT_21295.2
F2RL2	O00254	NPSR1	Q6W5P4	REACT_15291.3
F2RL2	O00254	P2RY1	P47900	REACT_15291.3<->REACT_22263.2
F2RL2	O00254	P2RY1	P47900	REACT_15291.3<->REACT_22436.2
F2RL2	O00254	P2RY1	P47900	REACT_18297.2<->REACT_22436.2
F2RL2	O00254	P2RY1	P47900	REACT_22263.2<->REACT_15291.3
F2RL2	O00254	P2RY1	P47900	REACT_22436.2<->REACT_15291.3
F2RL2	O00254	P2RY1	P47900	REACT_22436.2<->REACT_18297.2
F2RL2	O00254	P2RY1	P47900	REACT_15291.3
F2RL2	O00254	PIK3CA	P42336	REACT_19172.5<->REACT_22263.2
F2RL2	O00254	PIK3CA	P42336	REACT_19172.5<->REACT_23818.1
F2RL2	O00254	PIK3CA	P42336	REACT_22263.2<->REACT_19172.5
F2RL2	O00254	PIK3CA	P42336	REACT_23818.1<->REACT_19172.5
F2RL2	O00254	PIK3R1	P27986	REACT_19172.5<->REACT_22263.2
F2RL2	O00254	PIK3R1	P27986	REACT_19172.5<->REACT_23818.1
F2RL2	O00254	PIK3R1	P27986	REACT_22263.2<->REACT_19172.5
F2RL2	O00254	PIK3R1	P27986	REACT_23818.1<->REACT_19172.5
F2RL2	O00254	PIK3R2	O00459	REACT_19172.5<->REACT_22263.2
F2RL2	O00254	PIK3R2	O00459	REACT_19172.5<->REACT_23818.1
F2RL2	O00254	PIK3R2	O00459	REACT_22263.2<->REACT_19172.5
F2RL2	O00254	PIK3R2	O00459	REACT_23818.1<->REACT_19172.5
F2RL2	O00254	PLCB2	Q00722	REACT_15291.3<->REACT_19150.4
F2RL2	O00254	PLCB2	Q00722	REACT_19150.4<->REACT_15291.3
F2RL2	O00254	PLCB2	Q00722	REACT_19150.4<->REACT_23796.1
F2RL2	O00254	PLCB2	Q00722	REACT_19150.4<->REACT_23818.1
F2RL2	O00254	PLCB2	Q00722	REACT_19270.5<->REACT_22263.2
F2RL2	O00254	PLCB2	Q00722	REACT_19270.5<->REACT_23818.1
F2RL2	O00254	PLCB2	Q00722	REACT_22263.2<->REACT_19270.5
F2RL2	O00254	PLCB2	Q00722	REACT_23796.1<->REACT_19150.4
F2RL2	O00254	PLCB2	Q00722	REACT_23818.1<->REACT_19150.4
F2RL2	O00254	PLCB2	Q00722	REACT_23818.1<->REACT_19270.5
F2RL2	O00254	PLCB3	Q01970	REACT_15291.3<->REACT_19150.4
F2RL2	O00254	PLCB3	Q01970	REACT_19150.4<->REACT_15291.3
F2RL2	O00254	PLCB3	Q01970	REACT_19150.4<->REACT_23796.1
F2RL2	O00254	PLCB3	Q01970	REACT_19150.4<->REACT_23818.1
F2RL2	O00254	PLCB3	Q01970	REACT_19270.5<->REACT_22263.2
F2RL2	O00254	PLCB3	Q01970	REACT_19270.5<->REACT_23818.1
F2RL2	O00254	PLCB3	Q01970	REACT_22263.2<->REACT_19270.5
F2RL2	O00254	PLCB3	Q01970	REACT_23796.1<->REACT_19150.4
F2RL2	O00254	PLCB3	Q01970	REACT_23818.1<->REACT_19150.4
F2RL2	O00254	PLCB3	Q01970	REACT_23818.1<->REACT_19270.5
F2RL2	O00254	PROK2	Q9HC23	REACT_15291.3<->REACT_22263.2
F2RL2	O00254	PROK2	Q9HC23	REACT_15291.3<->REACT_22436.2
F2RL2	O00254	PROK2	Q9HC23	REACT_21289.2<->REACT_22436.2
F2RL2	O00254	PROK2	Q9HC23	REACT_22263.2<->REACT_15291.3
F2RL2	O00254	PROK2	Q9HC23	REACT_22436.2<->REACT_15291.3
F2RL2	O00254	PROK2	Q9HC23	REACT_22436.2<->REACT_21289.2
F2RL2	O00254	PROK2	Q9HC23	REACT_15291.3
F2RL2	O00254	PROK2	Q9HC23	REACT_22263.2
F2RL2	O00254	TBXA2R	P21731	REACT_15291.3<->REACT_22263.2
F2RL2	O00254	TBXA2R	P21731	REACT_15291.3<->REACT_22436.2
F2RL2	O00254	TBXA2R	P21731	REACT_22263.2<->REACT_15291.3
F2RL2	O00254	TBXA2R	P21731	REACT_22436.2<->REACT_15291.3
F2RL2	O00254	TBXA2R	P21731	REACT_15291.3
F2RL2	O00254	UTS2	O95399	REACT_15291.3<->REACT_22263.2
F2RL2	O00254	UTS2	O95399	REACT_15291.3<->REACT_22436.2
F2RL2	O00254	UTS2	O95399	REACT_21287.2<->REACT_22436.2
F2RL2	O00254	UTS2	O95399	REACT_22263.2<->REACT_15291.3
F2RL2	O00254	UTS2	O95399	REACT_22436.2<->REACT_15291.3
F2RL2	O00254	UTS2	O95399	REACT_22436.2<->REACT_21287.2
F2RL2	O00254	UTS2	O95399	REACT_15291.3
F2RL2	O00254	UTS2	O95399	REACT_22263.2
F5	P12259	F13A1	P00488	REACT_1446.1<->REACT_1536.1
F5	P12259	F13A1	P00488	REACT_1536.1<->REACT_1446.1
F5	P12259	GP1BA	P07359	REACT_1446.1<->REACT_1581.2
F5	P12259	GP1BA	P07359	REACT_1581.2<->REACT_1446.1
FAM13B	Q9NYF5	ABR	Q12979	REACT_10098.1<->REACT_9982.1
FAM13B	Q9NYF5	ABR	Q12979	REACT_9982.1<->REACT_10098.1
FAM13B	Q9NYF5	AKAP13	Q12802	REACT_10098.1<->REACT_9982.1
FAM13B	Q9NYF5	AKAP13	Q12802	REACT_9982.1<->REACT_10098.1
FAM13B	Q9NYF5	ARHGAP4	P98171	REACT_10098.1<->REACT_9982.1
FAM13B	Q9NYF5	ARHGAP4	P98171	REACT_9982.1<->REACT_10098.1
FAM13B	Q9NYF5	ARHGDIA	P52565	REACT_10055.1<->REACT_9982.1
FAM13B	Q9NYF5	ARHGDIA	P52565	REACT_9982.1<->REACT_10055.1
FAM13B	Q9NYF5	ARHGDIB	P52566	REACT_10055.1<->REACT_9982.1
FAM13B	Q9NYF5	ARHGDIB	P52566	REACT_9982.1<->REACT_10055.1
FAM13B	Q9NYF5	ARHGEF12	Q9NZN5	REACT_10098.1<->REACT_9982.1
FAM13B	Q9NYF5	ARHGEF12	Q9NZN5	REACT_9982.1<->REACT_10098.1
FAM13B	Q9NYF5	ARHGEF18	Q6ZSZ5	REACT_10098.1<->REACT_9982.1
FAM13B	Q9NYF5	ARHGEF18	Q6ZSZ5	REACT_9982.1<->REACT_10098.1
FAM13B	Q9NYF5	ARHGEF2	Q92974	REACT_10098.1<->REACT_9982.1
FAM13B	Q9NYF5	ARHGEF2	Q92974	REACT_9982.1<->REACT_10098.1
FAM13B	Q9NYF5	ARHGEF3	Q9NR81	REACT_10098.1<->REACT_9982.1
FAM13B	Q9NYF5	ARHGEF3	Q9NR81	REACT_9982.1<->REACT_10098.1
FAM13B	Q9NYF5	ARHGEF6	Q15052	REACT_10098.1<->REACT_9982.1
FAM13B	Q9NYF5	ARHGEF6	Q15052	REACT_9982.1<->REACT_10098.1
FAM13B	Q9NYF5	ARHGEF7	Q14155	REACT_10098.1<->REACT_9982.1
FAM13B	Q9NYF5	ARHGEF7	Q14155	REACT_9982.1<->REACT_10098.1
FAM13B	Q9NYF5	CDC42	P60953	REACT_10055.1<->REACT_9982.1
FAM13B	Q9NYF5	CDC42	P60953	REACT_10098.1<->REACT_9982.1
FAM13B	Q9NYF5	CDC42	P60953	REACT_9982.1<->REACT_10055.1
FAM13B	Q9NYF5	CDC42	P60953	REACT_9982.1<->REACT_10098.1
FAM13B	Q9NYF5	CDC42	P60953	REACT_9982.1
FAM13B	Q9NYF5	FGD3	Q5JSP0	REACT_10098.1<->REACT_9982.1
FAM13B	Q9NYF5	FGD3	Q5JSP0	REACT_9982.1<->REACT_10098.1
FAM13B	Q9NYF5	GDI1	P31150	REACT_10055.1<->REACT_9982.1
FAM13B	Q9NYF5	GDI1	P31150	REACT_9982.1<->REACT_10055.1
FAM13B	Q9NYF5	GDI2	P50395	REACT_10055.1<->REACT_9982.1
FAM13B	Q9NYF5	GDI2	P50395	REACT_9982.1<->REACT_10055.1
FAM13B	Q9NYF5	ITSN1	Q15811	REACT_10098.1<->REACT_9982.1
FAM13B	Q9NYF5	ITSN1	Q15811	REACT_9982.1<->REACT_10098.1
FAM13B	Q9NYF5	KALRN	O60229	REACT_10098.1<->REACT_9982.1
FAM13B	Q9NYF5	KALRN	O60229	REACT_9982.1<->REACT_10098.1
FAM13B	Q9NYF5	NET1	Q7Z628	REACT_10098.1<->REACT_9982.1
FAM13B	Q9NYF5	NET1	Q7Z628	REACT_9982.1<->REACT_10098.1
FAM13B	Q9NYF5	PLEKHG2	Q9H7P9	REACT_10098.1<->REACT_9982.1
FAM13B	Q9NYF5	PLEKHG2	Q9H7P9	REACT_9982.1<->REACT_10098.1
FAM13B	Q9NYF5	PREX1	Q8TCU6	REACT_10098.1<->REACT_9982.1
FAM13B	Q9NYF5	PREX1	Q8TCU6	REACT_9982.1<->REACT_10098.1
FAM13B	Q9NYF5	RAC1	P63000	REACT_10055.1<->REACT_9982.1
FAM13B	Q9NYF5	RAC1	P63000	REACT_10098.1<->REACT_9982.1
FAM13B	Q9NYF5	RAC1	P63000	REACT_9982.1<->REACT_10055.1
FAM13B	Q9NYF5	RAC1	P63000	REACT_9982.1<->REACT_10098.1
FAM13B	Q9NYF5	RAC1	P63000	REACT_9982.1
FAM13B	Q9NYF5	RAC2	P15153	REACT_10055.1<->REACT_9982.1
FAM13B	Q9NYF5	RAC2	P15153	REACT_10098.1<->REACT_9982.1
FAM13B	Q9NYF5	RAC2	P15153	REACT_9982.1<->REACT_10055.1
FAM13B	Q9NYF5	RAC2	P15153	REACT_9982.1<->REACT_10098.1
FAM13B	Q9NYF5	RAC2	P15153	REACT_9982.1
FAM13B	Q9NYF5	RAC3	P60763	REACT_10055.1<->REACT_9982.1
FAM13B	Q9NYF5	RAC3	P60763	REACT_10098.1<->REACT_9982.1
FAM13B	Q9NYF5	RAC3	P60763	REACT_9982.1<->REACT_10055.1
FAM13B	Q9NYF5	RAC3	P60763	REACT_9982.1<->REACT_10098.1
FAM13B	Q9NYF5	RAC3	P60763	REACT_9982.1
FAM13B	Q9NYF5	RHOA	P61586	REACT_10055.1<->REACT_9982.1
FAM13B	Q9NYF5	RHOA	P61586	REACT_10098.1<->REACT_9982.1
FAM13B	Q9NYF5	RHOA	P61586	REACT_9982.1<->REACT_10055.1
FAM13B	Q9NYF5	RHOA	P61586	REACT_9982.1<->REACT_10098.1
FAM13B	Q9NYF5	RHOA	P61586	REACT_9982.1
FAM13B	Q9NYF5	RHOB	P62745	REACT_10055.1<->REACT_9982.1
FAM13B	Q9NYF5	RHOB	P62745	REACT_10098.1<->REACT_9982.1
FAM13B	Q9NYF5	RHOB	P62745	REACT_9982.1<->REACT_10055.1
FAM13B	Q9NYF5	RHOB	P62745	REACT_9982.1<->REACT_10098.1
FAM13B	Q9NYF5	RHOB	P62745	REACT_9982.1
FAM13B	Q9NYF5	RHOC	P08134	REACT_10055.1<->REACT_9982.1
FAM13B	Q9NYF5	RHOC	P08134	REACT_10098.1<->REACT_9982.1
FAM13B	Q9NYF5	RHOC	P08134	REACT_9982.1<->REACT_10055.1
FAM13B	Q9NYF5	RHOC	P08134	REACT_9982.1<->REACT_10098.1
FAM13B	Q9NYF5	RHOC	P08134	REACT_9982.1
FAM13B	Q9NYF5	RHOF	Q9HBH0	REACT_10055.1<->REACT_9982.1
FAM13B	Q9NYF5	RHOF	Q9HBH0	REACT_10098.1<->REACT_9982.1
FAM13B	Q9NYF5	RHOF	Q9HBH0	REACT_9982.1<->REACT_10055.1
FAM13B	Q9NYF5	RHOF	Q9HBH0	REACT_9982.1<->REACT_10098.1
FAM13B	Q9NYF5	RHOF	Q9HBH0	REACT_9982.1
FAM13B	Q9NYF5	RHOG	P84095	REACT_10055.1<->REACT_9982.1
FAM13B	Q9NYF5	RHOG	P84095	REACT_10098.1<->REACT_9982.1
FAM13B	Q9NYF5	RHOG	P84095	REACT_9982.1<->REACT_10055.1
FAM13B	Q9NYF5	RHOG	P84095	REACT_9982.1<->REACT_10098.1
FAM13B	Q9NYF5	RHOG	P84095	REACT_9982.1
FAM13B	Q9NYF5	RHOQ	P17081	REACT_10055.1<->REACT_9982.1
FAM13B	Q9NYF5	RHOQ	P17081	REACT_10098.1<->REACT_9982.1
FAM13B	Q9NYF5	RHOQ	P17081	REACT_9982.1<->REACT_10055.1
FAM13B	Q9NYF5	RHOQ	P17081	REACT_9982.1<->REACT_10098.1
FAM13B	Q9NYF5	RHOQ	P17081	REACT_9982.1
FAM13B	Q9NYF5	RHOT1	Q8IXI2	REACT_10055.1<->REACT_9982.1
FAM13B	Q9NYF5	RHOT1	Q8IXI2	REACT_10098.1<->REACT_9982.1
FAM13B	Q9NYF5	RHOT1	Q8IXI2	REACT_9982.1<->REACT_10055.1
FAM13B	Q9NYF5	RHOT1	Q8IXI2	REACT_9982.1<->REACT_10098.1
FAM13B	Q9NYF5	RHOT1	Q8IXI2	REACT_9982.1
FAM13B	Q9NYF5	RHOT2	Q8IXI1	REACT_10055.1<->REACT_9982.1
FAM13B	Q9NYF5	RHOT2	Q8IXI1	REACT_10098.1<->REACT_9982.1
FAM13B	Q9NYF5	RHOT2	Q8IXI1	REACT_9982.1<->REACT_10055.1
FAM13B	Q9NYF5	RHOT2	Q8IXI1	REACT_9982.1<->REACT_10098.1
FAM13B	Q9NYF5	RHOT2	Q8IXI1	REACT_9982.1
FAM13B	Q9NYF5	SOS1	Q07889	REACT_10098.1<->REACT_9982.1
FAM13B	Q9NYF5	SOS1	Q07889	REACT_9982.1<->REACT_10098.1
FAM13B	Q9NYF5	SOS2	Q07890	REACT_10098.1<->REACT_9982.1
FAM13B	Q9NYF5	SOS2	Q07890	REACT_9982.1<->REACT_10098.1
FAM13B	Q9NYF5	VAV1	P15498	REACT_10098.1<->REACT_9982.1
FAM13B	Q9NYF5	VAV1	P15498	REACT_9982.1<->REACT_10098.1
FAM13B	Q9NYF5	VAV2	P52735	REACT_10098.1<->REACT_9982.1
FAM13B	Q9NYF5	VAV2	P52735	REACT_9982.1<->REACT_10098.1
FAM13B	Q9NYF5	VAV3	Q9UKW4	REACT_10098.1<->REACT_9982.1
FAM13B	Q9NYF5	VAV3	Q9UKW4	REACT_9982.1<->REACT_10098.1
FANCL	Q9NW38	C17orf70	Q0VG06	REACT_18602.1
FANCL	Q9NW38	C19orf40	Q9BTP7	REACT_18602.1
FANCL	Q9NW38	FANCB	Q8NB91	REACT_18602.1
FANCL	Q9NW38	FANCC	Q00597	REACT_18602.1
FANCL	Q9NW38	FANCD2	Q9BXW9	REACT_18350.1<->REACT_18367.1
FANCL	Q9NW38	FANCD2	Q9BXW9	REACT_18350.1<->REACT_18429.1
FANCL	Q9NW38	FANCD2	Q9BXW9	REACT_18367.1<->REACT_18350.1
FANCL	Q9NW38	FANCD2	Q9BXW9	REACT_18429.1<->REACT_18350.1
FANCL	Q9NW38	FANCD2	Q9BXW9	REACT_18429.1
FANCL	Q9NW38	FANCE	Q9HB96	REACT_18602.1
FANCL	Q9NW38	FANCG	O15287	REACT_18602.1
FANCL	Q9NW38	FANCI	Q9NVI1	REACT_18350.1<->REACT_18367.1
FANCL	Q9NW38	FANCI	Q9NVI1	REACT_18350.1<->REACT_18429.1
FANCL	Q9NW38	FANCI	Q9NVI1	REACT_18367.1<->REACT_18350.1
FANCL	Q9NW38	FANCI	Q9NVI1	REACT_18429.1<->REACT_18350.1
FANCL	Q9NW38	FANCI	Q9NVI1	REACT_18367.1
FANCL	Q9NW38	RPS27A	P62979	REACT_18350.1<->REACT_18367.1
FANCL	Q9NW38	RPS27A	P62979	REACT_18350.1<->REACT_18429.1
FANCL	Q9NW38	RPS27A	P62979	REACT_18367.1<->REACT_18350.1
FANCL	Q9NW38	RPS27A	P62979	REACT_18429.1<->REACT_18350.1
FANCL	Q9NW38	RPS27A	P62979	REACT_18367.1
FANCL	Q9NW38	RPS27A	P62979	REACT_18429.1
FANCL	Q9NW38	UBA52	P62987	REACT_18350.1<->REACT_18367.1
FANCL	Q9NW38	UBA52	P62987	REACT_18350.1<->REACT_18429.1
FANCL	Q9NW38	UBA52	P62987	REACT_18367.1<->REACT_18350.1
FANCL	Q9NW38	UBA52	P62987	REACT_18429.1<->REACT_18350.1
FANCL	Q9NW38	UBA52	P62987	REACT_18367.1
FANCL	Q9NW38	UBA52	P62987	REACT_18429.1
FANCL	Q9NW38	UBB	P0CG47	REACT_18350.1<->REACT_18367.1
FANCL	Q9NW38	UBB	P0CG47	REACT_18350.1<->REACT_18429.1
FANCL	Q9NW38	UBB	P0CG47	REACT_18367.1<->REACT_18350.1
FANCL	Q9NW38	UBB	P0CG47	REACT_18429.1<->REACT_18350.1
FANCL	Q9NW38	UBB	P0CG47	REACT_18367.1
FANCL	Q9NW38	UBB	P0CG47	REACT_18429.1
FANCL	Q9NW38	UBC	P0CG48	REACT_18350.1<->REACT_18367.1
FANCL	Q9NW38	UBC	P0CG48	REACT_18350.1<->REACT_18429.1
FANCL	Q9NW38	UBC	P0CG48	REACT_18367.1<->REACT_18350.1
FANCL	Q9NW38	UBC	P0CG48	REACT_18429.1<->REACT_18350.1
FANCL	Q9NW38	UBC	P0CG48	REACT_18367.1
FANCL	Q9NW38	UBC	P0CG48	REACT_18429.1
FANCL	Q9NW38	USP1	O94782	REACT_18350.1<->REACT_18367.1
FANCL	Q9NW38	USP1	O94782	REACT_18350.1<->REACT_18429.1
FANCL	Q9NW38	USP1	O94782	REACT_18367.1<->REACT_18350.1
FANCL	Q9NW38	USP1	O94782	REACT_18429.1<->REACT_18350.1
FZR1	Q9UM11	ANAPC1	Q9H1A4	REACT_7124.2
FZR1	Q9UM11	ANAPC1	Q9H1A4	REACT_7125.1
FZR1	Q9UM11	ANAPC1	Q9H1A4	REACT_7373.1
FZR1	Q9UM11	ANAPC1	Q9H1A4	REACT_7510.1
FZR1	Q9UM11	ANAPC1	Q9H1A4	REACT_6721.2<->REACT_6845.1
FZR1	Q9UM11	ANAPC1	Q9H1A4	REACT_6721.2<->REACT_6910.1
FZR1	Q9UM11	ANAPC1	Q9H1A4	REACT_6721.2<->REACT_9051.1
FZR1	Q9UM11	ANAPC1	Q9H1A4	REACT_6741.1<->REACT_6748.1
FZR1	Q9UM11	ANAPC1	Q9H1A4	REACT_6741.1<->REACT_6910.1
FZR1	Q9UM11	ANAPC1	Q9H1A4	REACT_6741.1<->REACT_6974.1
FZR1	Q9UM11	ANAPC1	Q9H1A4	REACT_6748.1<->REACT_6741.1
FZR1	Q9UM11	ANAPC1	Q9H1A4	REACT_6791.1<->REACT_6914.2
FZR1	Q9UM11	ANAPC1	Q9H1A4	REACT_6845.1<->REACT_6721.2
FZR1	Q9UM11	ANAPC1	Q9H1A4	REACT_6910.1<->REACT_6721.2
FZR1	Q9UM11	ANAPC1	Q9H1A4	REACT_6910.1<->REACT_6741.1
FZR1	Q9UM11	ANAPC1	Q9H1A4	REACT_6914.2<->REACT_6791.1
FZR1	Q9UM11	ANAPC1	Q9H1A4	REACT_6914.2<->REACT_6974.1
FZR1	Q9UM11	ANAPC1	Q9H1A4	REACT_6974.1<->REACT_6741.1
FZR1	Q9UM11	ANAPC1	Q9H1A4	REACT_6974.1<->REACT_6914.2
FZR1	Q9UM11	ANAPC1	Q9H1A4	REACT_9051.1<->REACT_6721.2
FZR1	Q9UM11	ANAPC1	Q9H1A4	REACT_6721.2
FZR1	Q9UM11	ANAPC1	Q9H1A4	REACT_6741.1
FZR1	Q9UM11	ANAPC1	Q9H1A4	REACT_6791.1
FZR1	Q9UM11	ANAPC1	Q9H1A4	REACT_6845.1
FZR1	Q9UM11	ANAPC1	Q9H1A4	REACT_6914.2
FZR1	Q9UM11	ANAPC10	Q9UM13	REACT_7124.2
FZR1	Q9UM11	ANAPC10	Q9UM13	REACT_7125.1
FZR1	Q9UM11	ANAPC10	Q9UM13	REACT_7373.1
FZR1	Q9UM11	ANAPC10	Q9UM13	REACT_7510.1
FZR1	Q9UM11	ANAPC10	Q9UM13	REACT_6721.2<->REACT_6845.1
FZR1	Q9UM11	ANAPC10	Q9UM13	REACT_6721.2<->REACT_6910.1
FZR1	Q9UM11	ANAPC10	Q9UM13	REACT_6721.2<->REACT_9051.1
FZR1	Q9UM11	ANAPC10	Q9UM13	REACT_6741.1<->REACT_6748.1
FZR1	Q9UM11	ANAPC10	Q9UM13	REACT_6741.1<->REACT_6910.1
FZR1	Q9UM11	ANAPC10	Q9UM13	REACT_6741.1<->REACT_6974.1
FZR1	Q9UM11	ANAPC10	Q9UM13	REACT_6748.1<->REACT_6741.1
FZR1	Q9UM11	ANAPC10	Q9UM13	REACT_6791.1<->REACT_6914.2
FZR1	Q9UM11	ANAPC10	Q9UM13	REACT_6845.1<->REACT_6721.2
FZR1	Q9UM11	ANAPC10	Q9UM13	REACT_6910.1<->REACT_6721.2
FZR1	Q9UM11	ANAPC10	Q9UM13	REACT_6910.1<->REACT_6741.1
FZR1	Q9UM11	ANAPC10	Q9UM13	REACT_6914.2<->REACT_6791.1
FZR1	Q9UM11	ANAPC10	Q9UM13	REACT_6914.2<->REACT_6974.1
FZR1	Q9UM11	ANAPC10	Q9UM13	REACT_6974.1<->REACT_6741.1
FZR1	Q9UM11	ANAPC10	Q9UM13	REACT_6974.1<->REACT_6914.2
FZR1	Q9UM11	ANAPC10	Q9UM13	REACT_9051.1<->REACT_6721.2
FZR1	Q9UM11	ANAPC10	Q9UM13	REACT_6721.2
FZR1	Q9UM11	ANAPC10	Q9UM13	REACT_6741.1
FZR1	Q9UM11	ANAPC10	Q9UM13	REACT_6791.1
FZR1	Q9UM11	ANAPC10	Q9UM13	REACT_6845.1
FZR1	Q9UM11	ANAPC10	Q9UM13	REACT_6914.2
FZR1	Q9UM11	ANAPC11	Q9NYG5	REACT_7124.2
FZR1	Q9UM11	ANAPC11	Q9NYG5	REACT_7125.1
FZR1	Q9UM11	ANAPC11	Q9NYG5	REACT_7373.1
FZR1	Q9UM11	ANAPC11	Q9NYG5	REACT_7510.1
FZR1	Q9UM11	ANAPC11	Q9NYG5	REACT_6721.2<->REACT_6845.1
FZR1	Q9UM11	ANAPC11	Q9NYG5	REACT_6721.2<->REACT_6910.1
FZR1	Q9UM11	ANAPC11	Q9NYG5	REACT_6721.2<->REACT_9051.1
FZR1	Q9UM11	ANAPC11	Q9NYG5	REACT_6741.1<->REACT_6748.1
FZR1	Q9UM11	ANAPC11	Q9NYG5	REACT_6741.1<->REACT_6910.1
FZR1	Q9UM11	ANAPC11	Q9NYG5	REACT_6741.1<->REACT_6974.1
FZR1	Q9UM11	ANAPC11	Q9NYG5	REACT_6748.1<->REACT_6741.1
FZR1	Q9UM11	ANAPC11	Q9NYG5	REACT_6791.1<->REACT_6914.2
FZR1	Q9UM11	ANAPC11	Q9NYG5	REACT_6845.1<->REACT_6721.2
FZR1	Q9UM11	ANAPC11	Q9NYG5	REACT_6910.1<->REACT_6721.2
FZR1	Q9UM11	ANAPC11	Q9NYG5	REACT_6910.1<->REACT_6741.1
FZR1	Q9UM11	ANAPC11	Q9NYG5	REACT_6914.2<->REACT_6791.1
FZR1	Q9UM11	ANAPC11	Q9NYG5	REACT_6914.2<->REACT_6974.1
FZR1	Q9UM11	ANAPC11	Q9NYG5	REACT_6974.1<->REACT_6741.1
FZR1	Q9UM11	ANAPC11	Q9NYG5	REACT_6974.1<->REACT_6914.2
FZR1	Q9UM11	ANAPC11	Q9NYG5	REACT_9051.1<->REACT_6721.2
FZR1	Q9UM11	ANAPC11	Q9NYG5	REACT_6721.2
FZR1	Q9UM11	ANAPC11	Q9NYG5	REACT_6741.1
FZR1	Q9UM11	ANAPC11	Q9NYG5	REACT_6791.1
FZR1	Q9UM11	ANAPC11	Q9NYG5	REACT_6845.1
FZR1	Q9UM11	ANAPC11	Q9NYG5	REACT_6914.2
FZR1	Q9UM11	ANAPC2	Q9UJX6	REACT_7124.2
FZR1	Q9UM11	ANAPC2	Q9UJX6	REACT_7125.1
FZR1	Q9UM11	ANAPC2	Q9UJX6	REACT_7373.1
FZR1	Q9UM11	ANAPC2	Q9UJX6	REACT_7510.1
FZR1	Q9UM11	ANAPC2	Q9UJX6	REACT_6721.2<->REACT_6845.1
FZR1	Q9UM11	ANAPC2	Q9UJX6	REACT_6721.2<->REACT_6910.1
FZR1	Q9UM11	ANAPC2	Q9UJX6	REACT_6721.2<->REACT_9051.1
FZR1	Q9UM11	ANAPC2	Q9UJX6	REACT_6741.1<->REACT_6748.1
FZR1	Q9UM11	ANAPC2	Q9UJX6	REACT_6741.1<->REACT_6910.1
FZR1	Q9UM11	ANAPC2	Q9UJX6	REACT_6741.1<->REACT_6974.1
FZR1	Q9UM11	ANAPC2	Q9UJX6	REACT_6748.1<->REACT_6741.1
FZR1	Q9UM11	ANAPC2	Q9UJX6	REACT_6791.1<->REACT_6914.2
FZR1	Q9UM11	ANAPC2	Q9UJX6	REACT_6845.1<->REACT_6721.2
FZR1	Q9UM11	ANAPC2	Q9UJX6	REACT_6910.1<->REACT_6721.2
FZR1	Q9UM11	ANAPC2	Q9UJX6	REACT_6910.1<->REACT_6741.1
FZR1	Q9UM11	ANAPC2	Q9UJX6	REACT_6914.2<->REACT_6791.1
FZR1	Q9UM11	ANAPC2	Q9UJX6	REACT_6914.2<->REACT_6974.1
FZR1	Q9UM11	ANAPC2	Q9UJX6	REACT_6974.1<->REACT_6741.1
FZR1	Q9UM11	ANAPC2	Q9UJX6	REACT_6974.1<->REACT_6914.2
FZR1	Q9UM11	ANAPC2	Q9UJX6	REACT_9051.1<->REACT_6721.2
FZR1	Q9UM11	ANAPC2	Q9UJX6	REACT_6721.2
FZR1	Q9UM11	ANAPC2	Q9UJX6	REACT_6741.1
FZR1	Q9UM11	ANAPC2	Q9UJX6	REACT_6791.1
FZR1	Q9UM11	ANAPC2	Q9UJX6	REACT_6845.1
FZR1	Q9UM11	ANAPC2	Q9UJX6	REACT_6914.2
FZR1	Q9UM11	ANAPC4	Q9UJX5	REACT_7124.2
FZR1	Q9UM11	ANAPC4	Q9UJX5	REACT_7125.1
FZR1	Q9UM11	ANAPC4	Q9UJX5	REACT_7373.1
FZR1	Q9UM11	ANAPC4	Q9UJX5	REACT_7510.1
FZR1	Q9UM11	ANAPC4	Q9UJX5	REACT_6721.2<->REACT_6845.1
FZR1	Q9UM11	ANAPC4	Q9UJX5	REACT_6721.2<->REACT_6910.1
FZR1	Q9UM11	ANAPC4	Q9UJX5	REACT_6721.2<->REACT_9051.1
FZR1	Q9UM11	ANAPC4	Q9UJX5	REACT_6741.1<->REACT_6748.1
FZR1	Q9UM11	ANAPC4	Q9UJX5	REACT_6741.1<->REACT_6910.1
FZR1	Q9UM11	ANAPC4	Q9UJX5	REACT_6741.1<->REACT_6974.1
FZR1	Q9UM11	ANAPC4	Q9UJX5	REACT_6748.1<->REACT_6741.1
FZR1	Q9UM11	ANAPC4	Q9UJX5	REACT_6791.1<->REACT_6914.2
FZR1	Q9UM11	ANAPC4	Q9UJX5	REACT_6845.1<->REACT_6721.2
FZR1	Q9UM11	ANAPC4	Q9UJX5	REACT_6910.1<->REACT_6721.2
FZR1	Q9UM11	ANAPC4	Q9UJX5	REACT_6910.1<->REACT_6741.1
FZR1	Q9UM11	ANAPC4	Q9UJX5	REACT_6914.2<->REACT_6791.1
FZR1	Q9UM11	ANAPC4	Q9UJX5	REACT_6914.2<->REACT_6974.1
FZR1	Q9UM11	ANAPC4	Q9UJX5	REACT_6974.1<->REACT_6741.1
FZR1	Q9UM11	ANAPC4	Q9UJX5	REACT_6974.1<->REACT_6914.2
FZR1	Q9UM11	ANAPC4	Q9UJX5	REACT_9051.1<->REACT_6721.2
FZR1	Q9UM11	ANAPC4	Q9UJX5	REACT_6721.2
FZR1	Q9UM11	ANAPC4	Q9UJX5	REACT_6741.1
FZR1	Q9UM11	ANAPC4	Q9UJX5	REACT_6791.1
FZR1	Q9UM11	ANAPC4	Q9UJX5	REACT_6845.1
FZR1	Q9UM11	ANAPC4	Q9UJX5	REACT_6914.2
FZR1	Q9UM11	ANAPC5	Q9UJX4	REACT_7124.2
FZR1	Q9UM11	ANAPC5	Q9UJX4	REACT_7125.1
FZR1	Q9UM11	ANAPC5	Q9UJX4	REACT_7373.1
FZR1	Q9UM11	ANAPC5	Q9UJX4	REACT_7510.1
FZR1	Q9UM11	ANAPC5	Q9UJX4	REACT_6721.2<->REACT_6845.1
FZR1	Q9UM11	ANAPC5	Q9UJX4	REACT_6721.2<->REACT_6910.1
FZR1	Q9UM11	ANAPC5	Q9UJX4	REACT_6721.2<->REACT_9051.1
FZR1	Q9UM11	ANAPC5	Q9UJX4	REACT_6741.1<->REACT_6748.1
FZR1	Q9UM11	ANAPC5	Q9UJX4	REACT_6741.1<->REACT_6910.1
FZR1	Q9UM11	ANAPC5	Q9UJX4	REACT_6741.1<->REACT_6974.1
FZR1	Q9UM11	ANAPC5	Q9UJX4	REACT_6748.1<->REACT_6741.1
FZR1	Q9UM11	ANAPC5	Q9UJX4	REACT_6791.1<->REACT_6914.2
FZR1	Q9UM11	ANAPC5	Q9UJX4	REACT_6845.1<->REACT_6721.2
FZR1	Q9UM11	ANAPC5	Q9UJX4	REACT_6910.1<->REACT_6721.2
FZR1	Q9UM11	ANAPC5	Q9UJX4	REACT_6910.1<->REACT_6741.1
FZR1	Q9UM11	ANAPC5	Q9UJX4	REACT_6914.2<->REACT_6791.1
FZR1	Q9UM11	ANAPC5	Q9UJX4	REACT_6914.2<->REACT_6974.1
FZR1	Q9UM11	ANAPC5	Q9UJX4	REACT_6974.1<->REACT_6741.1
FZR1	Q9UM11	ANAPC5	Q9UJX4	REACT_6974.1<->REACT_6914.2
FZR1	Q9UM11	ANAPC5	Q9UJX4	REACT_9051.1<->REACT_6721.2
FZR1	Q9UM11	ANAPC5	Q9UJX4	REACT_6721.2
FZR1	Q9UM11	ANAPC5	Q9UJX4	REACT_6741.1
FZR1	Q9UM11	ANAPC5	Q9UJX4	REACT_6791.1
FZR1	Q9UM11	ANAPC5	Q9UJX4	REACT_6845.1
FZR1	Q9UM11	ANAPC5	Q9UJX4	REACT_6914.2
FZR1	Q9UM11	ANAPC7	Q9UJX3	REACT_7124.2
FZR1	Q9UM11	ANAPC7	Q9UJX3	REACT_7125.1
FZR1	Q9UM11	ANAPC7	Q9UJX3	REACT_7373.1
FZR1	Q9UM11	ANAPC7	Q9UJX3	REACT_7510.1
FZR1	Q9UM11	ANAPC7	Q9UJX3	REACT_6721.2<->REACT_6845.1
FZR1	Q9UM11	ANAPC7	Q9UJX3	REACT_6721.2<->REACT_6910.1
FZR1	Q9UM11	ANAPC7	Q9UJX3	REACT_6721.2<->REACT_9051.1
FZR1	Q9UM11	ANAPC7	Q9UJX3	REACT_6741.1<->REACT_6748.1
FZR1	Q9UM11	ANAPC7	Q9UJX3	REACT_6741.1<->REACT_6910.1
FZR1	Q9UM11	ANAPC7	Q9UJX3	REACT_6741.1<->REACT_6974.1
FZR1	Q9UM11	ANAPC7	Q9UJX3	REACT_6748.1<->REACT_6741.1
FZR1	Q9UM11	ANAPC7	Q9UJX3	REACT_6791.1<->REACT_6914.2
FZR1	Q9UM11	ANAPC7	Q9UJX3	REACT_6845.1<->REACT_6721.2
FZR1	Q9UM11	ANAPC7	Q9UJX3	REACT_6910.1<->REACT_6721.2
FZR1	Q9UM11	ANAPC7	Q9UJX3	REACT_6910.1<->REACT_6741.1
FZR1	Q9UM11	ANAPC7	Q9UJX3	REACT_6914.2<->REACT_6791.1
FZR1	Q9UM11	ANAPC7	Q9UJX3	REACT_6914.2<->REACT_6974.1
FZR1	Q9UM11	ANAPC7	Q9UJX3	REACT_6974.1<->REACT_6741.1
FZR1	Q9UM11	ANAPC7	Q9UJX3	REACT_6974.1<->REACT_6914.2
FZR1	Q9UM11	ANAPC7	Q9UJX3	REACT_9051.1<->REACT_6721.2
FZR1	Q9UM11	ANAPC7	Q9UJX3	REACT_6721.2
FZR1	Q9UM11	ANAPC7	Q9UJX3	REACT_6741.1
FZR1	Q9UM11	ANAPC7	Q9UJX3	REACT_6791.1
FZR1	Q9UM11	ANAPC7	Q9UJX3	REACT_6845.1
FZR1	Q9UM11	ANAPC7	Q9UJX3	REACT_6914.2
FZR1	Q9UM11	AURKA	O14965	REACT_7411.1
FZR1	Q9UM11	AURKA	O14965	REACT_6741.1<->REACT_6974.1
FZR1	Q9UM11	AURKA	O14965	REACT_6791.1<->REACT_6914.2
FZR1	Q9UM11	AURKA	O14965	REACT_6914.2<->REACT_6791.1
FZR1	Q9UM11	AURKA	O14965	REACT_6914.2<->REACT_6974.1
FZR1	Q9UM11	AURKA	O14965	REACT_6974.1<->REACT_6741.1
FZR1	Q9UM11	AURKA	O14965	REACT_6974.1<->REACT_6914.2
FZR1	Q9UM11	AURKA	O14965	REACT_6914.2
FZR1	Q9UM11	AURKA	O14965	REACT_6974.1
FZR1	Q9UM11	AURKB	Q96GD4	REACT_7411.1
FZR1	Q9UM11	AURKB	Q96GD4	REACT_6741.1<->REACT_6974.1
FZR1	Q9UM11	AURKB	Q96GD4	REACT_6791.1<->REACT_6914.2
FZR1	Q9UM11	AURKB	Q96GD4	REACT_6914.2<->REACT_6791.1
FZR1	Q9UM11	AURKB	Q96GD4	REACT_6914.2<->REACT_6974.1
FZR1	Q9UM11	AURKB	Q96GD4	REACT_6974.1<->REACT_6741.1
FZR1	Q9UM11	AURKB	Q96GD4	REACT_6974.1<->REACT_6914.2
FZR1	Q9UM11	AURKB	Q96GD4	REACT_6914.2
FZR1	Q9UM11	AURKB	Q96GD4	REACT_6974.1
FZR1	Q9UM11	BTRC	Q9Y297	REACT_7039.1
FZR1	Q9UM11	BTRC	Q9Y297	REACT_6827.1<->REACT_6863.1
FZR1	Q9UM11	BTRC	Q9Y297	REACT_6861.2<->REACT_6863.1
FZR1	Q9UM11	BTRC	Q9Y297	REACT_6863.1<->REACT_6827.1
FZR1	Q9UM11	BTRC	Q9Y297	REACT_6863.1<->REACT_6861.2
FZR1	Q9UM11	BTRC	Q9Y297	REACT_6863.1<->REACT_6891.2
FZR1	Q9UM11	BTRC	Q9Y297	REACT_6891.2<->REACT_6863.1
FZR1	Q9UM11	BTRC	Q9Y297	REACT_6827.1
FZR1	Q9UM11	BTRC	Q9Y297	REACT_6863.1
FZR1	Q9UM11	CCNB1	P14635	REACT_6255.1<->REACT_6811.1
FZR1	Q9UM11	CCNB1	P14635	REACT_6255.1<->REACT_6891.2
FZR1	Q9UM11	CCNB1	P14635	REACT_6773.1<->REACT_6891.2
FZR1	Q9UM11	CCNB1	P14635	REACT_6811.1<->REACT_6255.1
FZR1	Q9UM11	CCNB1	P14635	REACT_6811.1<->REACT_6910.1
FZR1	Q9UM11	CCNB1	P14635	REACT_6863.1<->REACT_6891.2
FZR1	Q9UM11	CCNB1	P14635	REACT_6891.2<->REACT_6255.1
FZR1	Q9UM11	CCNB1	P14635	REACT_6891.2<->REACT_6773.1
FZR1	Q9UM11	CCNB1	P14635	REACT_6891.2<->REACT_6863.1
FZR1	Q9UM11	CCNB1	P14635	REACT_6910.1<->REACT_6811.1
FZR1	Q9UM11	CCNB1	P14635	REACT_6811.1
FZR1	Q9UM11	CCNB1	P14635	REACT_6891.2
FZR1	Q9UM11	CCNH	P51946	REACT_9007.1<->REACT_9070.1
FZR1	Q9UM11	CCNH	P51946	REACT_9051.1<->REACT_9070.1
FZR1	Q9UM11	CCNH	P51946	REACT_9070.1<->REACT_9007.1
FZR1	Q9UM11	CCNH	P51946	REACT_9070.1<->REACT_9051.1
FZR1	Q9UM11	CDC16	Q13042	REACT_7124.2
FZR1	Q9UM11	CDC16	Q13042	REACT_7125.1
FZR1	Q9UM11	CDC16	Q13042	REACT_7373.1
FZR1	Q9UM11	CDC16	Q13042	REACT_7510.1
FZR1	Q9UM11	CDC16	Q13042	REACT_6721.2<->REACT_6845.1
FZR1	Q9UM11	CDC16	Q13042	REACT_6721.2<->REACT_6910.1
FZR1	Q9UM11	CDC16	Q13042	REACT_6721.2<->REACT_9051.1
FZR1	Q9UM11	CDC16	Q13042	REACT_6741.1<->REACT_6748.1
FZR1	Q9UM11	CDC16	Q13042	REACT_6741.1<->REACT_6910.1
FZR1	Q9UM11	CDC16	Q13042	REACT_6741.1<->REACT_6974.1
FZR1	Q9UM11	CDC16	Q13042	REACT_6748.1<->REACT_6741.1
FZR1	Q9UM11	CDC16	Q13042	REACT_6791.1<->REACT_6914.2
FZR1	Q9UM11	CDC16	Q13042	REACT_6845.1<->REACT_6721.2
FZR1	Q9UM11	CDC16	Q13042	REACT_6910.1<->REACT_6721.2
FZR1	Q9UM11	CDC16	Q13042	REACT_6910.1<->REACT_6741.1
FZR1	Q9UM11	CDC16	Q13042	REACT_6914.2<->REACT_6791.1
FZR1	Q9UM11	CDC16	Q13042	REACT_6914.2<->REACT_6974.1
FZR1	Q9UM11	CDC16	Q13042	REACT_6974.1<->REACT_6741.1
FZR1	Q9UM11	CDC16	Q13042	REACT_6974.1<->REACT_6914.2
FZR1	Q9UM11	CDC16	Q13042	REACT_9051.1<->REACT_6721.2
FZR1	Q9UM11	CDC16	Q13042	REACT_6721.2
FZR1	Q9UM11	CDC16	Q13042	REACT_6741.1
FZR1	Q9UM11	CDC16	Q13042	REACT_6791.1
FZR1	Q9UM11	CDC16	Q13042	REACT_6845.1
FZR1	Q9UM11	CDC16	Q13042	REACT_6914.2
FZR1	Q9UM11	CDC20	Q12834	REACT_7411.1
FZR1	Q9UM11	CDC20	Q12834	REACT_6741.1<->REACT_6748.1
FZR1	Q9UM11	CDC20	Q12834	REACT_6741.1<->REACT_6974.1
FZR1	Q9UM11	CDC20	Q12834	REACT_6745.1<->REACT_6861.2
FZR1	Q9UM11	CDC20	Q12834	REACT_6745.1<->REACT_6891.2
FZR1	Q9UM11	CDC20	Q12834	REACT_6748.1<->REACT_6741.1
FZR1	Q9UM11	CDC20	Q12834	REACT_6773.1<->REACT_6861.2
FZR1	Q9UM11	CDC20	Q12834	REACT_6773.1<->REACT_6891.2
FZR1	Q9UM11	CDC20	Q12834	REACT_6791.1<->REACT_6914.2
FZR1	Q9UM11	CDC20	Q12834	REACT_6827.1<->REACT_6863.1
FZR1	Q9UM11	CDC20	Q12834	REACT_6861.2<->REACT_6745.1
FZR1	Q9UM11	CDC20	Q12834	REACT_6861.2<->REACT_6773.1
FZR1	Q9UM11	CDC20	Q12834	REACT_6861.2<->REACT_6863.1
FZR1	Q9UM11	CDC20	Q12834	REACT_6863.1<->REACT_6827.1
FZR1	Q9UM11	CDC20	Q12834	REACT_6863.1<->REACT_6861.2
FZR1	Q9UM11	CDC20	Q12834	REACT_6863.1<->REACT_6891.2
FZR1	Q9UM11	CDC20	Q12834	REACT_6891.2<->REACT_6745.1
FZR1	Q9UM11	CDC20	Q12834	REACT_6891.2<->REACT_6773.1
FZR1	Q9UM11	CDC20	Q12834	REACT_6891.2<->REACT_6863.1
FZR1	Q9UM11	CDC20	Q12834	REACT_6914.2<->REACT_6791.1
FZR1	Q9UM11	CDC20	Q12834	REACT_6914.2<->REACT_6974.1
FZR1	Q9UM11	CDC20	Q12834	REACT_6974.1<->REACT_6741.1
FZR1	Q9UM11	CDC20	Q12834	REACT_6974.1<->REACT_6914.2
FZR1	Q9UM11	CDC20	Q12834	REACT_6914.2
FZR1	Q9UM11	CDC20	Q12834	REACT_6974.1
FZR1	Q9UM11	CDC23	Q9UJX2	REACT_7124.2
FZR1	Q9UM11	CDC23	Q9UJX2	REACT_7125.1
FZR1	Q9UM11	CDC23	Q9UJX2	REACT_7373.1
FZR1	Q9UM11	CDC23	Q9UJX2	REACT_7510.1
FZR1	Q9UM11	CDC23	Q9UJX2	REACT_6721.2<->REACT_6845.1
FZR1	Q9UM11	CDC23	Q9UJX2	REACT_6721.2<->REACT_6910.1
FZR1	Q9UM11	CDC23	Q9UJX2	REACT_6721.2<->REACT_9051.1
FZR1	Q9UM11	CDC23	Q9UJX2	REACT_6741.1<->REACT_6748.1
FZR1	Q9UM11	CDC23	Q9UJX2	REACT_6741.1<->REACT_6910.1
FZR1	Q9UM11	CDC23	Q9UJX2	REACT_6741.1<->REACT_6974.1
FZR1	Q9UM11	CDC23	Q9UJX2	REACT_6748.1<->REACT_6741.1
FZR1	Q9UM11	CDC23	Q9UJX2	REACT_6791.1<->REACT_6914.2
FZR1	Q9UM11	CDC23	Q9UJX2	REACT_6845.1<->REACT_6721.2
FZR1	Q9UM11	CDC23	Q9UJX2	REACT_6910.1<->REACT_6721.2
FZR1	Q9UM11	CDC23	Q9UJX2	REACT_6910.1<->REACT_6741.1
FZR1	Q9UM11	CDC23	Q9UJX2	REACT_6914.2<->REACT_6791.1
FZR1	Q9UM11	CDC23	Q9UJX2	REACT_6914.2<->REACT_6974.1
FZR1	Q9UM11	CDC23	Q9UJX2	REACT_6974.1<->REACT_6741.1
FZR1	Q9UM11	CDC23	Q9UJX2	REACT_6974.1<->REACT_6914.2
FZR1	Q9UM11	CDC23	Q9UJX2	REACT_9051.1<->REACT_6721.2
FZR1	Q9UM11	CDC23	Q9UJX2	REACT_6721.2
FZR1	Q9UM11	CDC23	Q9UJX2	REACT_6741.1
FZR1	Q9UM11	CDC23	Q9UJX2	REACT_6791.1
FZR1	Q9UM11	CDC23	Q9UJX2	REACT_6845.1
FZR1	Q9UM11	CDC23	Q9UJX2	REACT_6914.2
FZR1	Q9UM11	CDC25A	P30304	REACT_6255.1<->REACT_6811.1
FZR1	Q9UM11	CDC25A	P30304	REACT_6255.1<->REACT_6891.2
FZR1	Q9UM11	CDC25A	P30304	REACT_6811.1<->REACT_6255.1
FZR1	Q9UM11	CDC25A	P30304	REACT_6891.2<->REACT_6255.1
FZR1	Q9UM11	CDC25B	P30305	REACT_6255.1<->REACT_6811.1
FZR1	Q9UM11	CDC25B	P30305	REACT_6255.1<->REACT_6891.2
FZR1	Q9UM11	CDC25B	P30305	REACT_6811.1<->REACT_6255.1
FZR1	Q9UM11	CDC25B	P30305	REACT_6891.2<->REACT_6255.1
FZR1	Q9UM11	CDC25C	P30307	REACT_6255.1<->REACT_6811.1
FZR1	Q9UM11	CDC25C	P30307	REACT_6255.1<->REACT_6891.2
FZR1	Q9UM11	CDC25C	P30307	REACT_6811.1<->REACT_6255.1
FZR1	Q9UM11	CDC25C	P30307	REACT_6891.2<->REACT_6255.1
FZR1	Q9UM11	CDC26	Q8NHZ8	REACT_7124.2
FZR1	Q9UM11	CDC26	Q8NHZ8	REACT_7125.1
FZR1	Q9UM11	CDC26	Q8NHZ8	REACT_7373.1
FZR1	Q9UM11	CDC26	Q8NHZ8	REACT_7510.1
FZR1	Q9UM11	CDC26	Q8NHZ8	REACT_6721.2<->REACT_6845.1
FZR1	Q9UM11	CDC26	Q8NHZ8	REACT_6721.2<->REACT_6910.1
FZR1	Q9UM11	CDC26	Q8NHZ8	REACT_6721.2<->REACT_9051.1
FZR1	Q9UM11	CDC26	Q8NHZ8	REACT_6741.1<->REACT_6748.1
FZR1	Q9UM11	CDC26	Q8NHZ8	REACT_6741.1<->REACT_6910.1
FZR1	Q9UM11	CDC26	Q8NHZ8	REACT_6741.1<->REACT_6974.1
FZR1	Q9UM11	CDC26	Q8NHZ8	REACT_6748.1<->REACT_6741.1
FZR1	Q9UM11	CDC26	Q8NHZ8	REACT_6791.1<->REACT_6914.2
FZR1	Q9UM11	CDC26	Q8NHZ8	REACT_6845.1<->REACT_6721.2
FZR1	Q9UM11	CDC26	Q8NHZ8	REACT_6910.1<->REACT_6721.2
FZR1	Q9UM11	CDC26	Q8NHZ8	REACT_6910.1<->REACT_6741.1
FZR1	Q9UM11	CDC26	Q8NHZ8	REACT_6914.2<->REACT_6791.1
FZR1	Q9UM11	CDC26	Q8NHZ8	REACT_6914.2<->REACT_6974.1
FZR1	Q9UM11	CDC26	Q8NHZ8	REACT_6974.1<->REACT_6741.1
FZR1	Q9UM11	CDC26	Q8NHZ8	REACT_6974.1<->REACT_6914.2
FZR1	Q9UM11	CDC26	Q8NHZ8	REACT_9051.1<->REACT_6721.2
FZR1	Q9UM11	CDC26	Q8NHZ8	REACT_6721.2
FZR1	Q9UM11	CDC26	Q8NHZ8	REACT_6741.1
FZR1	Q9UM11	CDC26	Q8NHZ8	REACT_6791.1
FZR1	Q9UM11	CDC26	Q8NHZ8	REACT_6845.1
FZR1	Q9UM11	CDC26	Q8NHZ8	REACT_6914.2
FZR1	Q9UM11	CDC27	P30260	REACT_7124.2
FZR1	Q9UM11	CDC27	P30260	REACT_7125.1
FZR1	Q9UM11	CDC27	P30260	REACT_7373.1
FZR1	Q9UM11	CDC27	P30260	REACT_7510.1
FZR1	Q9UM11	CDC27	P30260	REACT_6721.2<->REACT_6845.1
FZR1	Q9UM11	CDC27	P30260	REACT_6721.2<->REACT_6910.1
FZR1	Q9UM11	CDC27	P30260	REACT_6721.2<->REACT_9051.1
FZR1	Q9UM11	CDC27	P30260	REACT_6741.1<->REACT_6748.1
FZR1	Q9UM11	CDC27	P30260	REACT_6741.1<->REACT_6910.1
FZR1	Q9UM11	CDC27	P30260	REACT_6741.1<->REACT_6974.1
FZR1	Q9UM11	CDC27	P30260	REACT_6748.1<->REACT_6741.1
FZR1	Q9UM11	CDC27	P30260	REACT_6791.1<->REACT_6914.2
FZR1	Q9UM11	CDC27	P30260	REACT_6845.1<->REACT_6721.2
FZR1	Q9UM11	CDC27	P30260	REACT_6910.1<->REACT_6721.2
FZR1	Q9UM11	CDC27	P30260	REACT_6910.1<->REACT_6741.1
FZR1	Q9UM11	CDC27	P30260	REACT_6914.2<->REACT_6791.1
FZR1	Q9UM11	CDC27	P30260	REACT_6914.2<->REACT_6974.1
FZR1	Q9UM11	CDC27	P30260	REACT_6974.1<->REACT_6741.1
FZR1	Q9UM11	CDC27	P30260	REACT_6974.1<->REACT_6914.2
FZR1	Q9UM11	CDC27	P30260	REACT_9051.1<->REACT_6721.2
FZR1	Q9UM11	CDC27	P30260	REACT_6721.2
FZR1	Q9UM11	CDC27	P30260	REACT_6741.1
FZR1	Q9UM11	CDC27	P30260	REACT_6791.1
FZR1	Q9UM11	CDC27	P30260	REACT_6845.1
FZR1	Q9UM11	CDC27	P30260	REACT_6914.2
FZR1	Q9UM11	CDC6	Q99741	REACT_2111.2
FZR1	Q9UM11	CDK2	P24941	REACT_9153.1
FZR1	Q9UM11	CDK2	P24941	REACT_9192.1
FZR1	Q9UM11	CDK2	P24941	REACT_9272.1
FZR1	Q9UM11	CDK2	P24941	REACT_9299.1
FZR1	Q9UM11	CDK2	P24941	REACT_6721.2<->REACT_6845.1
FZR1	Q9UM11	CDK2	P24941	REACT_6721.2<->REACT_6910.1
FZR1	Q9UM11	CDK2	P24941	REACT_6721.2<->REACT_9051.1
FZR1	Q9UM11	CDK2	P24941	REACT_6845.1<->REACT_6721.2
FZR1	Q9UM11	CDK2	P24941	REACT_6910.1<->REACT_6721.2
FZR1	Q9UM11	CDK2	P24941	REACT_9007.1<->REACT_9070.1
FZR1	Q9UM11	CDK2	P24941	REACT_9051.1<->REACT_6721.2
FZR1	Q9UM11	CDK2	P24941	REACT_9051.1<->REACT_9070.1
FZR1	Q9UM11	CDK2	P24941	REACT_9070.1<->REACT_9007.1
FZR1	Q9UM11	CDK2	P24941	REACT_9070.1<->REACT_9051.1
FZR1	Q9UM11	CDK2	P24941	REACT_6721.2
FZR1	Q9UM11	CDK2	P24941	REACT_9007.1
FZR1	Q9UM11	CDK2	P24941	REACT_9051.1
FZR1	Q9UM11	CDK7	P50613	REACT_9007.1<->REACT_9070.1
FZR1	Q9UM11	CDK7	P50613	REACT_9051.1<->REACT_9070.1
FZR1	Q9UM11	CDK7	P50613	REACT_9070.1<->REACT_9007.1
FZR1	Q9UM11	CDK7	P50613	REACT_9070.1<->REACT_9051.1
FZR1	Q9UM11	CDKN1A	P38936	REACT_9007.1
FZR1	Q9UM11	CDKN1B	P46527	REACT_9007.1
FZR1	Q9UM11	CDT1	Q9H211	REACT_2111.2
FZR1	Q9UM11	CUL1	Q13616	REACT_7039.1
FZR1	Q9UM11	CUL1	Q13616	REACT_6827.1<->REACT_6863.1
FZR1	Q9UM11	CUL1	Q13616	REACT_6861.2<->REACT_6863.1
FZR1	Q9UM11	CUL1	Q13616	REACT_6863.1<->REACT_6827.1
FZR1	Q9UM11	CUL1	Q13616	REACT_6863.1<->REACT_6861.2
FZR1	Q9UM11	CUL1	Q13616	REACT_6863.1<->REACT_6891.2
FZR1	Q9UM11	CUL1	Q13616	REACT_6891.2<->REACT_6863.1
FZR1	Q9UM11	CUL1	Q13616	REACT_6827.1
FZR1	Q9UM11	CUL1	Q13616	REACT_6863.1
FZR1	Q9UM11	FBXO5	Q9UKT4	REACT_7054.1
FZR1	Q9UM11	FBXO5	Q9UKT4	REACT_7571.2
FZR1	Q9UM11	FBXO5	Q9UKT4	REACT_7621.1
FZR1	Q9UM11	FBXO5	Q9UKT4	REACT_7631.1
FZR1	Q9UM11	FBXO5	Q9UKT4	REACT_9334.1
FZR1	Q9UM11	FBXO5	Q9UKT4	REACT_9362.1
FZR1	Q9UM11	FBXO5	Q9UKT4	REACT_6745.1<->REACT_6861.2
FZR1	Q9UM11	FBXO5	Q9UKT4	REACT_6745.1<->REACT_6891.2
FZR1	Q9UM11	FBXO5	Q9UKT4	REACT_6773.1<->REACT_6861.2
FZR1	Q9UM11	FBXO5	Q9UKT4	REACT_6773.1<->REACT_6891.2
FZR1	Q9UM11	FBXO5	Q9UKT4	REACT_6827.1<->REACT_6863.1
FZR1	Q9UM11	FBXO5	Q9UKT4	REACT_6861.2<->REACT_6745.1
FZR1	Q9UM11	FBXO5	Q9UKT4	REACT_6861.2<->REACT_6773.1
FZR1	Q9UM11	FBXO5	Q9UKT4	REACT_6861.2<->REACT_6863.1
FZR1	Q9UM11	FBXO5	Q9UKT4	REACT_6863.1<->REACT_6827.1
FZR1	Q9UM11	FBXO5	Q9UKT4	REACT_6863.1<->REACT_6861.2
FZR1	Q9UM11	FBXO5	Q9UKT4	REACT_6863.1<->REACT_6891.2
FZR1	Q9UM11	FBXO5	Q9UKT4	REACT_6891.2<->REACT_6745.1
FZR1	Q9UM11	FBXO5	Q9UKT4	REACT_6891.2<->REACT_6773.1
FZR1	Q9UM11	FBXO5	Q9UKT4	REACT_6891.2<->REACT_6863.1
FZR1	Q9UM11	FBXO5	Q9UKT4	REACT_6773.1
FZR1	Q9UM11	MCM2	P49736	REACT_2111.2
FZR1	Q9UM11	MCM3	P25205	REACT_2111.2
FZR1	Q9UM11	MCM4	P33991	REACT_2111.2
FZR1	Q9UM11	MCM5	P33992	REACT_2111.2
FZR1	Q9UM11	MCM6	Q14566	REACT_2111.2
FZR1	Q9UM11	MCM7	P33993	REACT_2111.2
FZR1	Q9UM11	MCM8	Q9UJA3	REACT_2111.2
FZR1	Q9UM11	MNAT1	P51948	REACT_9007.1<->REACT_9070.1
FZR1	Q9UM11	MNAT1	P51948	REACT_9051.1<->REACT_9070.1
FZR1	Q9UM11	MNAT1	P51948	REACT_9070.1<->REACT_9007.1
FZR1	Q9UM11	MNAT1	P51948	REACT_9070.1<->REACT_9051.1
FZR1	Q9UM11	ORC1L	Q13415	REACT_1626.2<->REACT_2111.2
FZR1	Q9UM11	ORC1L	Q13415	REACT_2111.2<->REACT_1626.2
FZR1	Q9UM11	ORC1L	Q13415	REACT_2111.2
FZR1	Q9UM11	ORC2L	Q13416	REACT_2111.2
FZR1	Q9UM11	ORC3L	Q9UBD5	REACT_2111.2
FZR1	Q9UM11	ORC4L	O43929	REACT_2111.2
FZR1	Q9UM11	ORC5L	O43913	REACT_2111.2
FZR1	Q9UM11	ORC6L	Q9Y5N6	REACT_2111.2
FZR1	Q9UM11	PLK1	P53350	REACT_7411.1
FZR1	Q9UM11	PLK1	P53350	REACT_6741.1<->REACT_6974.1
FZR1	Q9UM11	PLK1	P53350	REACT_6773.1<->REACT_6861.2
FZR1	Q9UM11	PLK1	P53350	REACT_6791.1<->REACT_6914.2
FZR1	Q9UM11	PLK1	P53350	REACT_6861.2<->REACT_6773.1
FZR1	Q9UM11	PLK1	P53350	REACT_6861.2<->REACT_6863.1
FZR1	Q9UM11	PLK1	P53350	REACT_6863.1<->REACT_6861.2
FZR1	Q9UM11	PLK1	P53350	REACT_6914.2<->REACT_6791.1
FZR1	Q9UM11	PLK1	P53350	REACT_6914.2<->REACT_6974.1
FZR1	Q9UM11	PLK1	P53350	REACT_6974.1<->REACT_6741.1
FZR1	Q9UM11	PLK1	P53350	REACT_6974.1<->REACT_6914.2
FZR1	Q9UM11	PLK1	P53350	REACT_6861.2
FZR1	Q9UM11	PLK1	P53350	REACT_6914.2
FZR1	Q9UM11	PLK1	P53350	REACT_6974.1
FZR1	Q9UM11	PTTG1	O95997	REACT_7411.1
FZR1	Q9UM11	PTTG1	O95997	REACT_6741.1<->REACT_6974.1
FZR1	Q9UM11	PTTG1	O95997	REACT_6791.1<->REACT_6914.2
FZR1	Q9UM11	PTTG1	O95997	REACT_6914.2<->REACT_6791.1
FZR1	Q9UM11	PTTG1	O95997	REACT_6914.2<->REACT_6974.1
FZR1	Q9UM11	PTTG1	O95997	REACT_6974.1<->REACT_6741.1
FZR1	Q9UM11	PTTG1	O95997	REACT_6974.1<->REACT_6914.2
FZR1	Q9UM11	PTTG1	O95997	REACT_6914.2
FZR1	Q9UM11	PTTG1	O95997	REACT_6974.1
FZR1	Q9UM11	RB1	P06400	REACT_9007.1
FZR1	Q9UM11	RPS27A	P62979	REACT_7295.1
FZR1	Q9UM11	RPS27A	P62979	REACT_7461.1
FZR1	Q9UM11	RPS27A	P62979	REACT_7822.1
FZR1	Q9UM11	RPS27A	P62979	REACT_9140.1
FZR1	Q9UM11	RPS27A	P62979	REACT_1626.2<->REACT_2111.2
FZR1	Q9UM11	RPS27A	P62979	REACT_2111.2<->REACT_1626.2
FZR1	Q9UM11	RPS27A	P62979	REACT_6791.1<->REACT_6914.2
FZR1	Q9UM11	RPS27A	P62979	REACT_6827.1<->REACT_6863.1
FZR1	Q9UM11	RPS27A	P62979	REACT_6863.1<->REACT_6827.1
FZR1	Q9UM11	RPS27A	P62979	REACT_6914.2<->REACT_6791.1
FZR1	Q9UM11	RPS27A	P62979	REACT_6914.2<->REACT_6974.1
FZR1	Q9UM11	RPS27A	P62979	REACT_6974.1<->REACT_6914.2
FZR1	Q9UM11	RPS27A	P62979	REACT_6791.1
FZR1	Q9UM11	RPS27A	P62979	REACT_6827.1
FZR1	Q9UM11	RPS27A	P62979	REACT_6914.2
FZR1	Q9UM11	SKP1	P63208	REACT_7039.1
FZR1	Q9UM11	SKP1	P63208	REACT_6827.1<->REACT_6863.1
FZR1	Q9UM11	SKP1	P63208	REACT_6861.2<->REACT_6863.1
FZR1	Q9UM11	SKP1	P63208	REACT_6863.1<->REACT_6827.1
FZR1	Q9UM11	SKP1	P63208	REACT_6863.1<->REACT_6861.2
FZR1	Q9UM11	SKP1	P63208	REACT_6863.1<->REACT_6891.2
FZR1	Q9UM11	SKP1	P63208	REACT_6891.2<->REACT_6863.1
FZR1	Q9UM11	SKP1	P63208	REACT_6827.1
FZR1	Q9UM11	SKP1	P63208	REACT_6863.1
FZR1	Q9UM11	SKP2	Q13309	REACT_9140.1
FZR1	Q9UM11	UBA52	P62987	REACT_7295.1
FZR1	Q9UM11	UBA52	P62987	REACT_7461.1
FZR1	Q9UM11	UBA52	P62987	REACT_7822.1
FZR1	Q9UM11	UBA52	P62987	REACT_9140.1
FZR1	Q9UM11	UBA52	P62987	REACT_1626.2<->REACT_2111.2
FZR1	Q9UM11	UBA52	P62987	REACT_2111.2<->REACT_1626.2
FZR1	Q9UM11	UBA52	P62987	REACT_6791.1<->REACT_6914.2
FZR1	Q9UM11	UBA52	P62987	REACT_6827.1<->REACT_6863.1
FZR1	Q9UM11	UBA52	P62987	REACT_6863.1<->REACT_6827.1
FZR1	Q9UM11	UBA52	P62987	REACT_6914.2<->REACT_6791.1
FZR1	Q9UM11	UBA52	P62987	REACT_6914.2<->REACT_6974.1
FZR1	Q9UM11	UBA52	P62987	REACT_6974.1<->REACT_6914.2
FZR1	Q9UM11	UBA52	P62987	REACT_6791.1
FZR1	Q9UM11	UBA52	P62987	REACT_6827.1
FZR1	Q9UM11	UBA52	P62987	REACT_6914.2
FZR1	Q9UM11	UBB	P0CG47	REACT_7295.1
FZR1	Q9UM11	UBB	P0CG47	REACT_7461.1
FZR1	Q9UM11	UBB	P0CG47	REACT_7822.1
FZR1	Q9UM11	UBB	P0CG47	REACT_9140.1
FZR1	Q9UM11	UBB	P0CG47	REACT_1626.2<->REACT_2111.2
FZR1	Q9UM11	UBB	P0CG47	REACT_2111.2<->REACT_1626.2
FZR1	Q9UM11	UBB	P0CG47	REACT_6791.1<->REACT_6914.2
FZR1	Q9UM11	UBB	P0CG47	REACT_6827.1<->REACT_6863.1
FZR1	Q9UM11	UBB	P0CG47	REACT_6863.1<->REACT_6827.1
FZR1	Q9UM11	UBB	P0CG47	REACT_6914.2<->REACT_6791.1
FZR1	Q9UM11	UBB	P0CG47	REACT_6914.2<->REACT_6974.1
FZR1	Q9UM11	UBB	P0CG47	REACT_6974.1<->REACT_6914.2
FZR1	Q9UM11	UBB	P0CG47	REACT_6791.1
FZR1	Q9UM11	UBB	P0CG47	REACT_6827.1
FZR1	Q9UM11	UBB	P0CG47	REACT_6914.2
FZR1	Q9UM11	UBC	P0CG48	REACT_7295.1
FZR1	Q9UM11	UBC	P0CG48	REACT_7461.1
FZR1	Q9UM11	UBC	P0CG48	REACT_7822.1
FZR1	Q9UM11	UBC	P0CG48	REACT_9140.1
FZR1	Q9UM11	UBC	P0CG48	REACT_1626.2<->REACT_2111.2
FZR1	Q9UM11	UBC	P0CG48	REACT_2111.2<->REACT_1626.2
FZR1	Q9UM11	UBC	P0CG48	REACT_6791.1<->REACT_6914.2
FZR1	Q9UM11	UBC	P0CG48	REACT_6827.1<->REACT_6863.1
FZR1	Q9UM11	UBC	P0CG48	REACT_6863.1<->REACT_6827.1
FZR1	Q9UM11	UBC	P0CG48	REACT_6914.2<->REACT_6791.1
FZR1	Q9UM11	UBC	P0CG48	REACT_6914.2<->REACT_6974.1
FZR1	Q9UM11	UBC	P0CG48	REACT_6974.1<->REACT_6914.2
FZR1	Q9UM11	UBC	P0CG48	REACT_6791.1
FZR1	Q9UM11	UBC	P0CG48	REACT_6827.1
FZR1	Q9UM11	UBC	P0CG48	REACT_6914.2
FZR1	Q9UM11	UBE2C	O00762	REACT_7124.2
FZR1	Q9UM11	UBE2C	O00762	REACT_7125.1
FZR1	Q9UM11	UBE2C	O00762	REACT_7373.1
FZR1	Q9UM11	UBE2C	O00762	REACT_7411.1
FZR1	Q9UM11	UBE2C	O00762	REACT_7510.1
FZR1	Q9UM11	UBE2C	O00762	REACT_6721.2<->REACT_6845.1
FZR1	Q9UM11	UBE2C	O00762	REACT_6721.2<->REACT_6910.1
FZR1	Q9UM11	UBE2C	O00762	REACT_6721.2<->REACT_9051.1
FZR1	Q9UM11	UBE2C	O00762	REACT_6741.1<->REACT_6748.1
FZR1	Q9UM11	UBE2C	O00762	REACT_6741.1<->REACT_6910.1
FZR1	Q9UM11	UBE2C	O00762	REACT_6741.1<->REACT_6974.1
FZR1	Q9UM11	UBE2C	O00762	REACT_6748.1<->REACT_6741.1
FZR1	Q9UM11	UBE2C	O00762	REACT_6791.1<->REACT_6914.2
FZR1	Q9UM11	UBE2C	O00762	REACT_6845.1<->REACT_6721.2
[truncated: 6,917 more rows]
